# Supplementary material for: Can Potato Plants Be Colonized with the Fungi Metarhizium and Beauveria under Their Natural Load in Agrosystems?
Source: Microorganisms. 2021 Jun 24;9(7):1373. doi: 10.3390/microorganisms9071373 (PMC8306205; doi:10.3390/microorganisms9071373)
Supplement: Supplementary file 1 [file microorganisms-09-01373-s001.zip]

Archive with 3 entries (2 files):
- microorganisms-1255735-suppl/
- microorganisms-1255735-suppl/ESM Fig.1-4, Tab 1-2.pdf
- microorganisms-1255735-suppl/File S1.xls
