# Supplementary material for: Can Potato Plants Be Colonized with the Fungi Metarhizium and Beauveria under Their Natural Load in Agrosystems?
Source: Microorganisms. 2021 Jun 24;9(7):1373. doi: 10.3390/microorganisms9071373 (PMC8306205; doi:10.3390/microorganisms9071373)
Supplement: Supplementary file 1 [file microorganisms-09-01373-s001.zip › microorganisms-1255735-suppl/File S1.xls]

## Sheet: OTUs
	Positive control	Karasuk roots	Karasuk roots	Karasuk roots	Karasuk roots	Karasuk roots	Karasuk leaves	Karasuk leaves	Karasuk leaves	Karasuk leaves	Karasuk leaves	Novosibirsk roots	Novosibirsk roots	Novosibirsk roots	Novosibirsk roots	Novosibirsk roots	Novosibirsk leaves	Novosibirsk leaves	Novosibirsk leaves	Novosibirsk leaves	Novosibirsk leaves	Toguchin roots	Toguchin roots	Toguchin roots	Toguchin roots	Toguchin roots	Toguchin leaves	Toguchin leaves	Toguchin leaves	Toguchin leaves	Toguchin leaves
OTU_10 (unc_Davidiella)	0	16	102	21	3	35	288	543	38	64	234	6	8	4	3	4	872	214	435	248	779	30	14	24	1440	905	1104	204	1393	339	347
OTU_24 (unc_Alternaria)	0	17	246	16	9	25	134	605	41	67	97	0	2	29	12	19	71	7	98	39	51	37	5	0	22	7	37	7	134	30	14
OTU_26 (unc_Scutellinia)	0	0	0	0	0	0	0	0	0	0	0	24	64	91	57	1225	0	2	0	1	0	0	0	0	0	0	0	0	0	0	0
OTU_29 (Plectosphaerella_oligotrophica)	0	17	1	0	0	0	0	0	0	0	0	89	0	10	11	81	0	0	0	0	0	202	174	68	244	191	0	0	0	0	2
OTU_34 (unc_Sordariomycetes)	0	143	2	9	1	9	0	3	0	2	0	0	0	0	28	0	0	0	0	0	0	431	38	322	29	94	0	0	1	1	1
OTU_4 (Metarhizium )	38969	5	9	0	0	0	0	6	3	1	0	3	0	4	0	0	8	0	0	0	0	0	0	0	0	1	0	0	3	0	7
OTU_43 (Rhizoctonia)	0	350	3	0	0	25	0	0	0	0	0	0	0	186	20	0	0	0	7	10	0	4	24	0	0	0	0	0	0	0	2
OTU_20 (Colletotrichum coccodes)	0	0	12	0	0	0	0	0	0	0	0	1	0	0	3	0	0	1	19	0	2	2081	7	0	0	0	1	0	1	0	0
OTU_70 (unc_Agaricales)	0	0	0	0	0	0	0	0	0	0	0	0	0	0	266	0	0	0	0	0	0	0	0	0	0	0	0	0	0	0	0
OTU_32 (Pyrenochaeta_lycopersici)	0	905	18	6	19	13	0	0	1	0	0	0	2	7	6	22	0	0	0	0	0	83	23	8	43	70	0	0	1	0	0
OTU_117 (unc_Pleosporales)	0	0	0	0	38	0	0	28	0	8	0	0	0	0	0	0	3	2	3	8	32	0	5	0	6	3	24	7	42	18	10
OTU_16 (Fusarium_cuneirostrum)	0	2755	0	0	0	0	0	0	0	0	0	0	0	0	0	0	0	0	0	0	0	0	0	0	0	0	0	0	0	0	0
OTU_64 (Paraphoma_chrysanthemicola)	0	2	0	1	1	21	0	0	0	0	0	0	0	0	0	0	0	0	0	0	0	7	230	0	1	0	0	0	0	0	0
OTU_42 (unc_Fusarium)	0	578	106	22	4	10	0	22	0	0	0	0	0	0	0	0	0	0	0	0	0	5	38	10	2	11	0	0	0	0	0
OTU_468 (unc_Alternaria)	0	1	15	1	0	0	29	39	12	17	13	0	0	0	0	0	12	0	6	5	9	3	1	0	0	0	13	3	35	9	1
OTU_75 (unc_Fusarium)	0	4	141	7	14	1	0	0	0	1	5	15	0	7	3	2	0	0	7	0	2	3	0	0	0	7	0	0	0	7	0
OTU_88 (unc_Pleosporaceae)	0	0	19	1	0	0	49	11	17	10	3	0	0	0	0	0	15	0	4	2	5	0	2	0	0	1	1	3	4	1	0
OTU_235 (unc_Fungi)	0	0	0	69	0	0	0	0	0	0	0	0	0	0	0	0	0	0	0	0	0	0	0	0	0	0	0	0	0	0	0
OTU_58 (unc_Fusarium)	0	9	183	1	0	0	0	0	0	0	0	0	4	0	0	1	11	0	0	0	0	17	13	3	0	2	4	1	7	17	0
OTU_102 (Rhizoctonia_solani_AG_5)	0	0	0	0	0	0	0	0	0	0	0	0	2	4	0	1	0	0	0	0	0	29	47	3	241	3	0	0	0	7	0
OTU_142 (Mortierella_alpina)	0	0	0	4	0	0	0	0	0	0	0	2	24	0	8	4	0	0	0	0	0	0	1	0	0	1	0	0	0	0	0
OTU_25 (Plectosphaerella_cucumerina)	0	14	41	8	1	4	0	0	0	0	0	7	3	2	0	5	6	1	2	3	12	12	9	0	3	16	2	0	0	0	0
OTU_59 (unc_Pyronemataceae)	0	292	0	1	0	1	0	0	0	0	0	3	5	0	0	0	0	0	0	0	0	42	1	46	0	0	0	0	0	0	0
OTU_71 (Ilyonectria macrodidyma)	0	0	9	0	0	2	0	0	0	0	0	3	7	0	0	1	0	0	0	0	0	59	12	4	39	107	1	0	0	0	0
OTU_130 (unc_Mortierella)	0	12	96	10	7	3	0	0	4	0	0	0	0	0	0	0	0	0	0	0	0	0	0	0	1	0	0	0	0	0	0
OTU_151 (unc_Agaricales)	0	0	1	2	0	0	0	0	0	0	0	0	0	0	0	0	61	6	9	27	19	0	0	0	0	0	0	0	1	0	0
OTU_177 (Phaeosphaeria_herpotrichoides)	0	0	5	0	0	0	0	26	0	6	0	0	0	0	0	0	2	2	10	8	4	0	0	0	2	0	34	2	74	1	4
OTU_69 (Helminthosporium_solani)	0	94	57	1	0	0	0	15	0	0	0	3	0	6	2	22	0	0	0	0	3	44	6	3	0	0	0	0	0	0	0
OTU_97 (unc_Phaeosphaeria)	0	0	0	0	0	0	0	0	0	2	0	0	0	0	0	0	3	4	3	0	5	1	0	0	0	1	31	9	79	3	3
OTU_118 (Arnium_arizonense)	0	0	0	0	0	0	0	0	0	0	0	0	0	0	0	0	0	0	110	0	0	0	0	0	0	0	0	0	0	0	0
OTU_150 (Tetracladium_maxilliforme)	0	0	0	2	0	6	0	0	0	0	0	0	4	0	15	0	2	0	0	0	1	50	3	5	13	9	0	0	0	0	0
OTU_11 (Beauveria bassiana)	5554	0	0	0	0	0	0	0	0	0	0	0	0	0	0	0	0	0	0	0	0	0	0	0	0	0	1	0	1	0	0
OTU_48 (unc_Clonostachys)	0	583	6	0	0	0	0	0	0	0	0	0	0	0	2	9	0	0	0	0	0	13	1	0	0	0	0	0	0	0	0
OTU_128 (unc_Pleosporaceae)	0	0	0	0	0	0	0	104	6	2	0	0	0	0	0	0	0	0	0	0	0	0	0	0	0	0	0	0	2	0	0
OTU_133 (Pyrenophora tritici-repentis)	0	0	0	0	0	0	0	57	4	3	6	0	0	0	0	0	0	0	0	0	18	0	0	0	0	0	0	0	0	0	0
OTU_519 (Verticillium_tricorpus)	0	0	0	0	0	0	0	0	0	0	0	0	0	0	0	158	0	0	0	0	0	0	0	0	0	0	0	0	0	0	0
OTU_122 (Aureobasidium_pullulans)	0	3	0	0	0	0	15	9	0	4	0	0	0	0	3	0	3	0	1	0	2	5	0	3	1	3	3	3	41	0	0
OTU_126 (unc_Fusarium)	0	185	7	4	1	5	0	0	0	0	0	0	0	0	0	0	0	0	0	0	0	0	0	7	15	7	0	0	0	0	0
OTU_206 (Mortierella_elongata)	0	6	4	1	12	5	0	0	0	0	0	0	0	0	0	0	0	0	0	0	0	0	0	0	0	0	0	0	0	0	0
OTU_257 (Exophiala sp KL_2011f)	0	0	0	14	0	4	0	0	0	0	0	3	0	0	0	0	0	0	0	0	0	0	0	0	8	0	0	0	0	0	0
OTU_221 (unc_Ascomycota)	0	0	0	0	0	0	0	0	0	0	0	1	4	15	9	3	0	0	0	0	0	0	0	0	0	0	0	0	0	0	0
OTU_157 (Fusarium_redolens)	0	0	8	4	0	10	0	0	0	0	0	0	0	0	0	0	0	0	0	0	6	3	0	10	3	3	0	0	0	0	0
OTU_187 (unc_Mortierella)	0	0	23	4	3	10	0	0	0	0	0	0	0	0	0	0	0	0	0	0	0	1	0	0	0	0	0	0	0	0	0
OTU_239 (Trichocladium asperum)	0	2	6	0	5	0	0	6	5	4	0	0	0	0	0	0	0	0	0	0	0	0	0	0	0	0	0	0	0	1	0
OTU_164 (unc_Ascomycota)	0	15	35	2	6	2	0	0	1	0	0	0	0	0	1	0	0	0	0	0	0	0	0	0	0	0	0	0	0	0	0
OTU_155 (Cryptococcus magnus)	0	0	2	0	0	0	0	0	1	0	0	0	0	0	0	0	4	0	4	4	0	13	4	1	47	12	4	1	25	0	0
OTU_121 (Olpidium_brassicae)	0	0	117	0	0	0	0	0	0	0	0	0	0	0	0	0	0	0	0	0	0	0	0	0	0	0	0	0	0	0	0
OTU_267 (Debaryomyces hansenii)	0	0	0	0	0	14	0	1	0	0	6	0	0	0	0	0	0	0	0	0	0	0	0	0	0	0	0	0	0	0	0
OTU_31 (Mortierella_alpina)	0	0	0	0	0	0	0	0	0	0	0	1	9	0	2	2	0	0	0	0	0	0	0	0	0	0	0	0	0	0	0
OTU_153 (unc_Pleosporales)	0	0	0	0	6	0	0	0	0	0	0	0	0	0	0	0	0	0	0	0	0	7	0	9	8	29	0	0	0	0	0
OTU_263 (unc_Phanerochaete)	0	0	0	18	0	0	0	0	0	0	0	0	0	0	0	0	0	0	0	0	0	0	0	0	0	0	0	0	0	0	0
OTU_84 (Mortierella_alpina)	0	4	26	0	3	0	0	0	0	0	0	0	2	0	0	0	0	0	0	0	0	0	0	0	0	16	0	0	0	0	0
OTU_342 (unc_Dematiopleospora)	0	0	0	0	0	0	0	0	0	3	3	0	0	0	0	0	6	8	0	0	0	0	0	0	0	0	1	0	0	0	0
OTU_303 (Mortierella_exigua)	0	2	0	0	0	13	0	0	0	0	0	0	0	0	0	0	0	0	0	0	0	0	0	0	0	0	0	0	0	0	0
OTU_364 (unc_Thyridariaceae)	0	0	0	0	5	0	0	0	0	5	0	0	0	0	0	0	0	0	0	0	0	0	1	0	0	0	0	0	0	0	0
OTU_139 (Fusicolla_septimanifiniscientiae)	0	1	0	0	0	1	0	0	0	0	0	0	0	0	0	0	0	0	0	0	0	0	0	0	0	85	0	0	0	0	0
OTU_222 (unc_Entoloma)	0	0	0	0	0	0	34	0	0	0	0	0	0	0	0	0	0	0	0	0	0	0	0	0	0	0	0	0	0	0	0
OTU_145 (Vishniacozyma_victoriae)	0	0	0	0	0	0	0	0	0	0	4	0	0	0	0	0	0	0	2	0	0	0	2	0	11	4	7	1	42	0	0
OTU_197 (unc_Chaetomium)	0	1	19	1	2	0	0	22	1	0	0	0	0	0	0	0	0	0	0	0	0	0	0	0	0	6	0	0	0	0	0
OTU_211 (Melanconium bicolor)	0	0	0	0	0	0	32	0	0	0	0	0	0	0	0	0	0	0	0	0	0	0	0	0	0	0	0	0	0	0	0
OTU_195 (unc_Leptospora)	0	0	0	0	0	0	0	0	0	0	0	0	0	0	0	0	0	1	15	8	0	0	0	0	0	1	0	0	5	0	0
OTU_214 (unc_Pleosporales)	0	0	0	0	0	0	28	0	0	0	0	0	0	0	0	0	0	0	0	0	0	0	0	0	0	0	4	0	0	0	0
OTU_232 (Cryptococcus_aerius)	0	6	11	0	1	6	0	0	0	0	2	0	0	0	0	0	0	0	0	0	0	3	0	0	0	0	0	0	0	0	0
OTU_215 (unc_Pleosporales)	0	0	0	0	0	0	0	0	0	0	6	0	0	0	0	0	8	0	2	0	2	0	0	0	0	0	4	3	8	0	0
OTU_82 (Verticillium albo_atrum)	0	0	0	0	0	0	0	0	0	0	0	0	0	0	0	0	0	0	0	0	0	0	0	2	88	2	0	0	0	0	0
OTU_169 (Fusarium_venenatum)	0	0	45	3	0	0	0	0	0	0	0	0	0	0	0	0	0	0	0	0	0	0	0	0	0	3	0	0	0	0	0
OTU_266 (Ophiobolus_disseminans)	0	0	0	0	0	0	0	0	0	0	0	0	0	0	0	0	5	4	2	4	8	0	0	0	0	0	4	0	1	0	0
OTU_378 (unc_Pseudogymnoascus)	0	2	6	2	5	0	0	0	0	0	0	0	0	0	0	0	0	0	0	0	0	2	0	0	0	0	0	0	0	0	0
OTU_185 (Cystofilobasidium_macerans)	0	0	0	0	0	0	0	0	0	0	0	0	0	2	0	0	0	0	0	0	0	1	0	0	1	2	4	1	37	5	0
OTU_370 (Thelebolus_globosus)	0	0	0	0	0	0	0	0	0	0	0	0	0	0	0	0	0	0	0	0	0	0	0	0	0	0	0	10	0	2	0
OTU_259 (Mortierella_elongata)	0	24	0	0	5	0	0	0	0	0	0	0	0	0	0	0	0	0	0	0	0	0	3	0	3	2	0	0	0	0	0
OTU_261 (Coprinopsis_radiata)	0	0	0	0	0	0	0	0	0	0	0	0	0	0	1	0	3	0	0	0	0	0	1	0	0	0	0	0	0	3	11
OTU_302 (unc_Venturia)	0	0	0	0	0	0	0	5	2	3	0	0	0	0	0	0	0	0	4	0	0	0	0	0	0	0	2	0	5	0	0
OTU_245 (Malassezia_globosa)	0	0	32	0	0	1	0	3	0	0	3	0	0	0	0	0	0	0	0	0	0	0	0	0	0	0	1	0	0	0	1
OTU_158 (unc_Pleosporales)	0	0	0	0	0	0	0	60	0	0	0	0	0	0	0	0	0	0	0	0	0	0	0	0	0	0	0	0	0	0	0
OTU_308 (Fusarium_domesticum)	0	0	7	1	0	0	0	0	0	0	0	0	0	0	0	0	1	0	1	3	0	2	0	10	0	0	0	0	0	0	0
OTU_384 (Claviceps_purpurea)	0	0	0	0	0	0	0	0	0	0	0	0	5	0	0	0	1	0	0	0	0	0	0	0	0	0	0	0	0	0	0
OTU_504 (unc_Powellomycetaceae)	0	0	0	0	6	0	0	0	0	0	0	0	0	0	0	0	0	0	0	0	0	0	0	0	0	0	0	0	0	0	0
OTU_253 (unc_Ascomycota)	0	0	0	0	0	0	0	0	0	0	0	0	0	0	0	0	0	0	0	0	0	0	23	0	0	0	0	0	0	0	0
OTU_209 (unc_Botrytis)	0	0	0	0	0	0	0	0	0	0	0	0	0	0	0	0	0	2	0	0	3	0	0	0	1	4	10	0	11	0	3
OTU_319 (unc_Vishniacozyma)	0	0	0	0	0	0	0	0	3	0	0	0	0	0	0	0	0	0	0	2	4	0	0	0	0	0	3	0	5	0	0
OTU_205 (unc_Pleosporales_Incertae sedis)	0	0	0	0	0	0	0	0	0	0	0	0	0	0	0	0	0	0	0	0	0	0	0	0	8	12	0	3	5	4	0
OTU_279 (unc_Hypocreales)	0	2	3	0	0	0	0	0	0	0	0	1	2	0	3	3	1	0	0	0	0	0	0	0	0	0	0	0	0	0	0
OTU_572 (unc_Teratosphaeriaceae)	0	0	0	0	0	0	0	0	5	0	0	0	0	0	0	0	0	0	0	0	0	0	0	0	0	0	0	0	0	0	0
OTU_289 (unc_Lycoperdaceae)	0	0	0	0	0	0	0	9	0	0	10	0	0	0	0	0	0	0	0	0	0	0	0	0	0	0	0	0	0	0	0
OTU_274 (Khuskia_oryzae)	0	0	0	0	0	0	20	0	0	0	0	0	0	0	0	0	0	0	0	0	0	0	0	0	0	0	0	0	0	0	0
OTU_174 (unc_Fusarium)	0	1	0	0	0	0	0	0	0	0	0	0	0	0	0	0	0	0	0	0	0	0	0	0	0	52	0	0	0	0	0
OTU_165 (unc_Curvularia)	0	0	15	0	0	0	0	32	0	0	0	0	0	0	0	0	0	0	0	0	0	0	0	0	0	0	0	0	0	0	0
OTU_523 (Laetisaria_arvalis)	0	0	0	0	5	0	0	0	0	0	0	0	0	0	0	0	0	0	0	0	0	0	0	0	0	0	0	0	0	0	0
OTU_272 (unc_Fungi)	0	0	0	0	0	0	0	0	0	0	0	0	0	0	1	0	0	0	0	0	0	5	3	11	1	0	0	0	0	0	0
OTU_290 (Filobasidium_wieringae)	0	0	0	0	0	0	0	5	0	0	0	0	0	0	0	0	3	3	0	0	0	0	0	0	0	0	0	3	1	0	0
OTU_103 (unc_Penicillium)	0	29	0	1	0	0	10	0	0	0	0	0	0	0	0	0	0	0	0	0	0	0	0	0	2	0	0	0	0	1	0
OTU_454 (Preussia_intermedia)	0	0	0	0	0	0	0	2	4	0	0	0	0	0	0	0	0	0	0	0	0	0	0	0	0	0	0	0	0	0	0
OTU_435 (unc_Pezizaceae)	0	0	0	0	0	0	0	0	0	0	0	0	0	10	0	0	0	0	0	0	0	0	0	0	0	0	0	0	0	0	0
OTU_243 (Rhizoctonia_solani)	0	0	0	0	0	0	0	0	0	0	0	0	0	0	0	0	0	0	0	0	0	1	0	0	0	45	0	0	0	0	0
OTU_256 (unc_Hormonema)	0	0	0	0	0	0	0	0	0	0	0	0	0	0	0	0	0	0	4	0	0	0	0	0	0	0	0	0	9	8	0
OTU_665 (Cladosporium_sphaerospermum)	0	0	0	0	0	0	0	0	4	0	0	0	0	0	0	0	0	0	0	0	0	0	0	0	0	0	0	0	0	0	0
OTU_366 (unc_Pleosporales)	0	0	0	0	0	0	0	0	0	2	0	0	0	0	0	0	0	0	0	0	0	0	0	0	0	1	2	3	1	0	0
OTU_355 (Paraophiobolus_plantaginis)	0	0	0	0	0	0	0	0	0	0	0	0	0	0	0	0	0	5	0	0	0	0	0	0	0	0	0	0	2	2	0
OTU_324 (Coprinopsis_jonesii)	0	0	0	0	0	0	12	0	0	0	0	0	0	0	0	0	0	0	0	0	5	0	0	0	0	0	0	0	0	0	0
OTU_416 (unc_Pleosporales)	0	0	0	0	0	0	0	0	0	0	0	0	0	0	0	0	3	0	8	2	0	0	0	0	0	0	5	0	3	0	0
OTU_148 (Pseudodictyosporium_elegans)	0	0	0	0	0	0	0	0	0	0	0	0	0	0	0	0	0	0	0	0	0	66	0	1	0	0	0	0	0	0	0
OTU_462 (Herpotrichia_juniperi)	0	0	2	5	0	0	0	0	0	0	0	0	0	0	0	0	0	0	0	0	0	0	0	0	0	0	0	0	0	0	0
OTU_248 (unc_Pleosporales)	0	0	0	0	0	0	0	0	0	0	0	0	0	0	0	0	0	0	0	1	3	0	0	0	0	0	1	0	14	4	0
OTU_200 (Neoascochyta_desmazieri)	0	0	0	0	0	0	0	0	0	0	0	0	0	0	0	0	0	0	0	0	0	0	0	1	10	18	0	0	0	2	0
OTU_357 (unc_Didymella)	0	0	3	0	0	0	0	0	0	0	0	0	0	0	0	0	0	0	0	0	0	0	0	0	0	0	0	0	3	8	0
OTU_276 (unc_Kabatiella)	0	0	0	0	0	0	0	0	0	0	0	0	0	0	0	0	4	0	0	3	0	0	0	0	0	0	1	0	17	0	0
OTU_407 (unc_Ascomycota)	0	0	0	0	0	0	0	0	0	0	0	0	0	0	9	0	0	0	0	0	0	0	0	0	0	0	0	0	0	0	0
OTU_292 (Gibellulopsis_nigrescens)	0	8	0	0	2	0	0	0	0	1	0	0	0	0	0	0	0	0	0	0	0	1	0	0	0	0	0	0	3	0	0
OTU_695 (Mortierella_hyalina)	0	0	0	0	3	0	0	0	0	0	0	0	0	0	0	0	0	0	0	0	0	0	0	1	0	0	0	0	0	0	0
OTU_230 (Talaromyces_rugulosus)	0	0	28	0	0	0	0	0	0	0	0	0	0	0	0	0	0	0	0	0	0	0	0	0	0	0	0	0	0	0	0
OTU_229 (unc_Sordariales)	0	1	0	0	0	0	0	0	0	0	0	0	0	0	0	0	0	0	0	0	0	16	0	6	3	1	0	0	0	0	0
OTU_648 (unc_Chytridiomycota)	0	1	0	0	3	0	0	0	0	0	0	0	0	0	0	0	0	0	0	0	0	0	0	0	0	0	0	0	0	0	0
OTU_517 (Spiromastix warcupii)	0	1	0	0	3	0	0	0	0	0	0	0	0	0	0	0	0	0	0	0	0	0	0	0	0	0	0	0	0	0	0
OTU_474 (Pochonia chlamydosporia)	0	5	0	1	2	0	0	0	0	0	0	0	0	0	0	0	0	0	0	0	0	0	0	0	0	0	0	0	0	0	0
OTU_284 (unc_Pleosporales)	0	0	0	0	0	0	0	0	0	0	0	0	0	0	0	0	0	0	2	0	0	0	0	0	0	0	6	1	12	0	0
OTU_365 (Preussia_intermedia)	0	0	0	0	0	0	0	0	0	0	0	0	0	0	0	0	6	3	0	0	0	0	0	0	0	0	0	0	0	0	0
OTU_389 (unc_Fungi)	0	0	0	0	0	0	0	0	0	0	0	0	1	3	0	0	0	0	0	0	0	3	0	0	0	0	0	0	0	0	0
OTU_564 (unc_Dothideales)	0	0	0	0	0	0	0	0	0	0	0	0	0	0	0	0	0	0	0	0	0	0	0	0	0	0	0	4	0	0	0
OTU_446 (Bjerkandera_adusta)	0	0	2	0	0	0	0	0	0	0	5	0	0	0	0	0	0	0	0	0	0	0	0	0	0	0	1	0	0	0	0
OTU_512 (unc_Saccharomyces)	0	0	0	0	0	1	0	0	1	0	0	0	0	0	0	0	0	0	1	0	0	0	0	0	0	0	4	0	0	0	0
OTU_216 (Cryptococcus_tephrensis)	0	0	0	0	0	0	0	0	0	0	0	0	0	0	0	0	6	0	0	0	0	0	0	0	3	0	1	1	8	0	0
OTU_23 (unc_Helotiales)	0	0	0	0	0	1	0	0	0	1	0	0	0	0	0	0	0	0	0	0	0	6	0	0	1	1	1	0	4	0	0
OTU_669 (unc_Dothideomycetes)	0	0	0	0	0	0	0	0	0	0	0	0	0	0	0	0	0	4	0	0	0	0	0	0	0	0	0	0	0	0	0
OTU_543 (Camarosporioides_phragmitis)	0	0	0	0	0	0	0	0	0	0	0	0	0	0	0	0	2	0	0	5	0	0	0	0	0	0	0	0	0	0	0
OTU_685 (unc_Penicillium)	0	0	0	0	0	3	0	0	0	0	0	0	0	0	0	0	0	0	0	0	0	0	1	0	0	0	0	0	0	0	0
OTU_626 (unc_Pleosporales)	0	0	0	0	0	0	0	0	1	0	0	0	0	0	0	0	0	0	0	0	0	0	0	0	0	0	0	2	0	0	0
OTU_419 (Acremonium_furcatum)	0	1	2	3	0	0	0	0	0	0	0	0	0	0	0	0	0	0	0	0	0	0	0	0	0	0	0	0	0	0	0
OTU_61 (Cylindrocarpon_didymum)	0	0	1	0	0	0	0	0	2	0	0	0	0	0	0	0	0	0	0	0	0	0	0	0	0	0	0	0	0	0	0
OTU_422 (Coprinopsis_atramentaria)	0	0	0	0	0	0	0	0	0	0	0	0	0	0	0	0	7	2	0	0	0	0	0	0	0	0	0	0	0	0	0
OTU_282 (unc_Pseudeurotiaceae)	0	5	6	0	0	2	0	0	0	0	0	0	0	0	0	0	0	0	0	0	0	0	0	0	0	0	0	0	0	0	0
OTU_343 (Malassezia_restricta)	0	0	5	0	0	0	0	0	0	1	0	0	0	0	0	0	0	0	0	0	0	1	0	0	0	0	0	0	0	1	1
OTU_518 (unc_Crocicreas)	0	0	0	0	0	0	0	0	0	0	0	0	0	0	0	0	0	0	0	4	0	0	0	0	0	0	2	0	3	0	0
OTU_296 (Hirsutella_rhossiliensis)	0	0	0	0	0	0	0	0	0	0	0	0	0	0	0	0	0	0	0	0	0	1	0	3	10	1	0	0	0	1	0
OTU_923 (Tranzscheliella_hypodytes)	0	0	0	0	0	0	0	0	2	0	0	0	0	0	0	0	0	0	0	0	0	0	0	0	0	0	0	0	0	0	0
OTU_888 (unc_Capnobotryella)	0	0	0	0	0	0	0	0	2	0	0	0	0	0	0	0	0	0	0	0	0	0	0	0	0	0	0	0	0	0	0
OTU_236 (unc_Pleosporales)	0	0	0	0	0	0	0	0	0	0	0	0	0	0	0	0	0	0	3	0	0	0	0	0	0	0	8	0	6	0	0
OTU_493 (unc_Agaricales)	0	0	0	0	0	0	0	0	0	0	0	0	0	0	0	0	3	0	0	0	10	0	0	0	0	0	0	0	0	0	0
OTU_277 (Phoma betae)	0	0	0	0	0	0	0	20	0	0	0	0	0	0	0	0	0	0	0	0	0	0	0	0	0	0	0	0	0	0	0
OTU_686 (Kochiomyces_dichotomus)	0	0	0	3	0	0	0	0	0	0	0	0	0	0	0	0	0	0	0	0	0	0	0	0	0	0	0	0	0	0	0
OTU_670 (unc_Ochroconis)	0	2	0	0	2	0	0	0	0	0	0	0	0	0	0	0	0	0	0	0	0	0	0	0	0	0	0	0	0	0	0
OTU_522 (Paraphaeosphaeria michotii)	0	0	0	0	0	0	0	0	0	0	0	0	0	0	0	0	1	3	0	0	0	0	0	0	0	0	0	0	0	0	0
OTU_273 (unc_Dothideomycetes)	0	0	0	0	0	0	0	0	0	0	0	0	0	0	0	0	6	0	0	0	5	0	0	0	0	0	0	0	3	0	0
OTU_398 (unc_Pseudoophiobolus)	0	0	0	0	0	0	0	0	0	0	0	0	0	0	0	0	2	1	0	0	2	0	0	0	0	0	5	0	1	0	0
OTU_649 (unc_Crocicreas)	0	0	0	0	0	0	0	0	0	0	0	0	0	0	0	0	0	3	0	0	0	0	0	0	0	0	0	0	1	0	0
OTU_377 (unc_Ramularia)	0	0	0	0	0	0	0	0	0	0	0	0	0	0	0	0	2	0	7	0	0	0	0	0	0	0	1	0	0	0	0
OTU_734 (Dioszegia_cryoxerica)	0	0	0	0	0	0	0	0	0	0	0	0	0	0	0	0	0	0	0	2	0	0	0	0	0	2	0	0	0	0	2
OTU_269 (unc_Rhodosporidium)	0	0	0	0	0	0	0	0	0	0	0	0	0	0	0	0	0	0	0	0	0	1	1	0	12	3	2	0	2	0	0
OTU_461 (unc_Phoma)	0	0	0	0	0	0	0	0	0	0	0	0	0	0	4	0	0	0	0	0	0	0	0	0	0	0	0	0	5	0	0
OTU_614 (unc_Sordariales)	0	0	0	0	0	0	0	0	0	0	0	1	0	1	1	0	0	0	0	0	0	0	0	0	0	0	0	0	0	0	0
OTU_297 (unc_Alternaria)	0	0	0	0	0	0	0	18	0	0	0	0	0	0	0	0	0	0	0	0	0	0	0	0	0	0	0	0	0	0	0
OTU_536 (unc_Lecythophora)	0	0	2	0	0	0	0	0	0	2	0	0	0	0	0	0	0	0	0	0	0	0	0	0	0	0	0	0	0	0	0
OTU_358 (Leptosphaerulina chartarum)	0	0	0	0	0	0	0	0	1	0	0	0	0	0	0	0	0	0	0	0	0	0	0	0	0	0	6	0	0	0	0
OTU_412 (Preussia_terricola)	0	0	0	0	0	0	7	0	0	0	0	0	0	0	0	0	0	0	0	0	0	0	0	0	0	0	0	0	0	0	0
OTU_598 (unc_Pleosporales)	0	0	0	0	0	0	0	0	0	0	0	0	0	0	0	0	0	0	0	4	0	0	0	0	0	0	0	0	1	0	0
OTU_1045 (unc_Fungi)	0	0	0	0	0	1	0	0	0	0	0	1	0	0	0	0	0	0	0	0	0	0	0	0	0	0	0	0	0	0	0
OTU_822 (unc_Glomeraceae)	0	0	0	0	0	0	0	0	0	0	0	0	0	4	0	0	0	0	0	0	0	0	0	0	0	0	0	0	0	0	0
OTU_278 (Edenia gomezpompae)	0	0	16	0	0	0	0	0	0	0	0	0	0	0	0	0	0	0	0	0	0	0	0	0	0	0	0	0	0	0	0
OTU_356 (Clitopilus_passeckerianus)	0	0	0	0	0	0	0	0	0	0	0	0	0	0	0	0	0	0	0	0	0	28	0	0	4	0	0	0	0	0	0
OTU_301 (unc_Cryptococcus)	0	0	0	0	0	0	0	0	0	0	0	0	0	0	0	0	0	0	0	0	0	0	7	0	0	0	0	0	0	0	0
OTU_563 (unc_Dothideomycetes)	0	0	0	0	0	0	0	0	0	0	4	0	0	0	0	0	0	0	0	0	0	0	0	0	0	0	0	0	0	0	0
OTU_413 (unc_Tremellomycetes)	0	0	0	0	0	0	0	0	0	0	0	0	0	0	0	0	0	0	8	0	0	0	0	0	0	0	0	0	0	0	0
OTU_567 (Mycoacia_uda)	0	0	0	0	0	0	0	0	0	0	0	0	0	0	0	0	0	0	0	4	0	0	0	0	0	0	0	0	0	0	0
OTU_527 (Candida_parapsilosis)	0	0	0	0	0	2	0	0	0	0	0	0	0	0	0	2	0	0	0	0	0	0	0	0	0	0	0	0	0	0	0
OTU_717 (unc_Dothideomycetes)	0	0	0	0	0	0	0	0	0	2	0	0	0	0	0	0	0	0	0	0	0	0	0	0	0	0	0	0	0	0	0
OTU_375 (Preussia_aemulans)	0	2	4	0	0	1	0	0	0	0	0	0	0	0	0	0	1	0	0	0	0	0	0	0	3	0	0	0	0	0	0
OTU_420 (unc_Fungi)	0	0	0	0	0	0	0	0	0	0	0	0	0	0	0	0	0	0	0	0	0	1	1	2	3	0	0	0	0	0	1
OTU_497 (unc_Ascomycota)	0	0	0	0	0	0	6	0	0	0	0	0	0	0	0	0	0	0	0	0	0	0	0	0	0	0	0	0	0	0	0
OTU_431 (Yamadazyma_triangularis)	0	0	0	0	0	0	6	0	0	0	0	0	0	0	0	0	0	0	0	0	0	0	0	0	0	0	0	0	0	0	0
OTU_428 (Dioszegia crocea)	0	0	0	0	0	0	0	0	0	0	0	0	0	0	0	0	0	0	0	1	3	0	0	0	0	0	1	0	6	0	0
OTU_337 (Rhizoctonia zeae)	0	0	14	0	0	0	0	0	0	0	0	0	0	0	0	0	0	0	0	0	0	0	0	0	0	0	0	0	0	0	0
OTU_534 (unc_Capnodiales)	0	0	0	0	0	0	0	0	1	0	0	0	0	0	0	0	3	0	0	0	0	0	0	0	0	0	0	0	0	0	0
OTU_411 (unc_Kondoaceae)	0	0	0	0	0	0	0	0	0	0	0	0	0	0	0	0	0	0	7	0	0	0	0	0	0	0	0	0	0	0	0
OTU_561 (Setomelanomma_holmii)	0	0	0	0	0	0	0	0	0	0	0	0	0	0	0	0	0	0	3	2	0	0	0	0	0	0	0	0	0	0	0
OTU_394 (unc_Pleosporaceae)	0	0	7	0	0	0	0	0	0	0	0	0	0	0	0	0	0	0	0	0	0	0	0	0	0	0	0	0	0	2	0
OTU_790 (unc_Dothideomycetes)	0	0	0	0	0	0	0	0	0	0	0	0	0	0	0	0	0	1	0	2	0	0	0	0	0	0	0	0	0	0	0
OTU_372 (unc_Plagiostoma)	0	0	0	0	0	0	0	0	0	0	0	0	0	0	0	0	10	0	0	0	0	0	0	0	0	0	0	0	0	0	0
OTU_452 (Sporobolomyces_ruberrimus)	0	0	0	0	0	0	0	0	0	0	0	0	0	0	0	0	0	2	0	0	0	4	0	0	0	0	0	0	0	0	0
OTU_951 (unc_Fungi)	0	0	0	0	0	2	0	0	0	0	0	0	0	0	0	0	0	0	0	0	0	0	0	0	0	0	0	0	0	0	0
OTU_373 (Verticillium_biguttatum)	0	0	0	0	0	2	0	0	0	0	0	0	0	0	0	0	0	0	0	0	0	0	0	0	0	0	0	0	0	0	0
OTU_773 (unc_Pleurotus)	0	0	0	0	0	2	0	0	0	0	0	0	0	0	0	0	0	0	0	0	0	0	0	0	0	0	0	0	0	0	0
OTU_299 (Microdochium_bolleyi)	0	0	10	0	0	0	0	0	0	0	0	0	0	0	0	0	0	0	0	0	0	3	0	0	1	1	0	0	0	0	0
OTU_797 (unc_Pleosporales)	0	0	0	0	0	0	0	0	0	1	0	0	0	0	0	0	4	0	0	0	0	0	0	0	0	0	0	0	0	0	0
OTU_953 (unc_Leptosphaeriaceae)	0	0	0	2	0	0	0	0	0	0	0	0	0	0	0	0	0	0	0	0	0	0	0	0	0	0	0	0	0	0	0
OTU_818 (unc_Dioszegia)	0	0	0	2	0	0	0	0	0	0	0	0	0	0	0	0	0	0	0	0	0	0	0	0	0	0	0	0	0	0	0
OTU_1033 (unc_Fungi)	0	0	0	0	0	0	0	0	0	0	0	0	0	3	0	0	0	0	0	0	0	0	0	0	0	0	0	0	0	0	0
OTU_597 (unc_Hypocreales)	0	0	0	0	0	0	0	0	0	0	0	0	0	3	0	0	0	0	0	0	0	0	0	0	0	0	0	0	0	0	0
OTU_674 (Wardomyces_inflatus)	0	0	0	0	0	0	0	0	0	0	0	0	0	0	0	0	0	0	0	0	0	0	0	0	2	0	0	0	1	3	0
OTU_627 (unc_Ascomycota)	0	0	0	1	0	0	0	0	0	0	0	0	0	0	0	0	0	0	0	0	0	0	0	2	0	0	0	0	0	0	0
OTU_617 (Phialocephala scopiformis)	0	0	0	0	0	0	0	0	0	0	0	0	0	0	0	0	0	0	0	3	0	0	0	0	0	0	0	0	0	0	0
OTU_824 (Oomyces_carneoalbus)	0	0	0	0	0	0	0	0	0	0	0	0	0	0	0	0	0	0	0	0	0	0	0	0	0	0	0	2	0	0	0
OTU_403 (unc_Chaetothyriales)	0	0	0	0	0	0	0	0	0	0	0	0	0	0	0	0	0	0	0	0	0	0	2	0	1	7	0	0	0	0	0
OTU_830 (Eurotium amstelodami)	0	0	0	0	0	0	0	0	0	0	0	0	0	0	0	0	0	2	0	0	0	0	0	0	0	0	0	0	0	0	0
OTU_348 (unc_Preussia)	0	0	0	0	0	0	0	11	0	0	0	0	0	0	0	0	0	0	0	0	0	0	0	0	0	0	0	0	0	0	0
OTU_391 (unc_Pleosporales)	0	0	0	0	0	0	0	0	0	0	0	0	0	0	0	0	0	0	3	0	2	0	0	0	0	0	0	0	2	0	0
OTU_514 (Malassezia_arunalokei)	0	0	0	0	0	0	4	0	0	0	0	0	0	0	0	0	0	0	0	0	0	0	0	0	0	1	0	0	0	0	0
OTU_89 (unc_Gibberella)	0	0	0	0	0	0	0	5	0	0	0	0	0	0	0	0	0	0	0	0	0	0	0	2	0	0	0	0	0	0	0
OTU_402 (Neoascochyta_graminicola)	0	0	0	0	0	0	0	0	0	0	0	0	0	0	0	0	0	0	0	0	0	0	0	0	0	3	2	0	7	0	0
OTU_339 (Fusarium brachygibbosum)	0	0	10	0	0	0	0	0	0	0	0	0	0	0	0	0	0	0	0	0	0	0	0	0	0	0	0	0	0	0	0
OTU_737 (unc_Capnodiales)	0	0	0	0	0	0	0	0	0	0	0	0	0	0	0	0	0	0	0	0	1	0	0	0	0	0	1	1	2	0	0
OTU_660 (unc_Dothideomycetes)	0	0	0	0	0	0	0	0	0	0	0	0	0	0	0	0	0	0	0	0	0	0	0	0	0	0	0	0	0	3	0
OTU_656 (unc_Microascaceae)	0	0	0	0	0	0	0	0	0	0	0	0	0	0	0	0	0	0	0	0	0	0	0	0	0	0	0	0	0	3	0
OTU_1008 (unc_Mollisia)	0	0	0	0	0	0	0	0	0	0	0	0	0	0	0	0	0	1	0	1	0	0	0	0	0	0	0	0	0	0	0
OTU_381 (unc_Pleosporales)	0	0	8	0	0	0	0	0	0	0	0	0	0	0	0	0	0	0	0	0	0	0	0	0	2	0	0	0	0	0	0
OTU_506 (unc_Coprinellus)	0	0	0	0	0	0	0	0	0	0	0	0	0	0	0	0	0	0	0	0	6	0	0	0	0	0	0	0	0	0	0
OTU_1125 (unc_Urocystis)	0	0	0	0	0	0	0	0	0	0	0	0	0	0	0	0	0	0	0	0	0	0	0	0	0	0	1	1	3	0	0
OTU_1179 (Bovista aestivalis)	0	0	0	1	0	0	0	0	0	0	0	0	0	0	0	0	0	0	0	0	0	0	0	1	0	0	0	0	0	0	0
OTU_321 (unc_Pleosporales)	0	0	0	0	0	0	0	0	0	0	0	0	0	0	0	0	0	0	0	0	0	0	0	0	0	0	2	0	9	0	0
OTU_594 (Myrothecium_verrucaria)	0	0	0	0	0	0	0	0	0	0	0	0	0	0	0	0	0	0	0	0	0	0	0	3	0	0	0	0	0	0	0
OTU_894 (Candida_tropicalis)	0	0	0	0	0	0	0	0	0	0	0	0	0	2	0	0	0	0	0	0	0	0	0	0	0	0	0	0	0	0	0
OTU_115 (unc_Fusarium)	0	0	8	0	0	0	0	0	0	0	0	0	0	0	0	0	0	0	0	0	0	0	0	0	0	0	0	0	0	0	0
OTU_175 (Podospora_communis)	0	0	0	0	0	0	0	0	0	0	0	0	0	0	0	0	0	0	0	0	0	0	0	0	0	9	0	0	0	0	0
OTU_83 (Mucor_hiemalis)	0	0	0	0	0	0	0	0	0	0	0	0	0	0	0	0	0	0	0	0	0	0	0	0	0	0	7	0	0	0	0
OTU_814 (unc_Chaetomium)	0	0	0	0	0	0	0	0	0	0	2	0	0	0	0	0	0	0	0	0	0	0	0	0	0	0	0	0	0	0	0
OTU_546 (unc_Pleosporales)	0	0	0	0	0	0	0	0	0	0	0	0	0	0	0	0	0	0	3	0	0	0	0	0	0	0	1	0	1	0	0
OTU_305 (Stachybotrys_chartarum)	0	0	0	0	0	0	0	0	0	0	0	0	0	0	0	0	0	0	0	0	0	0	0	0	0	0	0	0	0	0	2
OTU_409 (unc_Pleosporales)	0	0	0	0	0	0	0	0	0	0	0	0	0	0	0	0	0	0	0	0	0	0	0	0	0	0	4	0	4	0	0
OTU_455 (unc_Periconia)	0	0	0	0	0	0	0	0	0	0	0	0	0	0	0	0	1	0	0	0	4	0	0	0	0	0	0	0	0	0	0
OTU_712 (unc_Fungi)	0	1	1	1	0	0	0	0	0	0	0	0	0	0	0	0	0	0	0	0	0	0	0	0	0	0	0	0	0	0	0
OTU_286 (Rhizoctonia sp TBR)	0	0	0	0	0	0	0	0	0	0	0	0	0	0	0	0	0	0	0	0	0	0	0	0	3	6	0	0	0	0	0
OTU_551 (unc_Pleosporales)	0	0	0	0	0	0	0	0	0	0	0	0	0	0	0	0	0	0	0	0	4	0	0	0	0	0	1	0	0	0	0
OTU_715 (unc_Fungi)	0	0	0	0	0	0	3	0	0	0	0	0	0	0	0	0	0	0	0	0	0	0	0	0	0	0	0	0	0	0	0
OTU_608 (Acrostalagmus_luteoalbus)	0	2	0	0	0	1	0	0	0	0	0	0	0	0	0	0	0	0	0	0	0	0	0	0	0	0	0	0	0	0	0
OTU_408 (Ustilago_nunavutica)	0	0	0	0	0	0	0	3	0	0	0	0	0	0	0	0	0	0	0	1	0	0	0	0	0	0	0	0	0	0	0
OTU_1047 (unc_Fungi)	0	0	0	0	0	0	0	0	0	0	0	0	0	0	2	0	0	0	0	0	0	0	0	0	0	0	0	0	0	0	0
OTU_624 (Septoria passerinii)	0	0	0	0	0	0	0	0	0	0	0	0	0	0	0	0	2	0	0	0	0	0	0	0	0	0	1	0	4	0	0
OTU_496 (unc_Paraconiothyrium)	0	0	0	0	0	0	0	0	0	0	0	0	0	0	0	0	0	0	3	0	0	0	0	0	0	0	0	0	1	0	0
OTU_505 (Phoma_paspali)	0	0	0	0	0	0	0	0	0	0	0	0	0	0	0	0	5	0	0	0	0	0	0	0	0	0	0	0	0	0	0
OTU_491 (unc_Pleosporales)	0	0	0	0	0	0	0	0	0	0	0	0	0	0	0	0	0	0	0	0	2	0	0	0	0	0	3	0	0	0	0
OTU_1164 (Taphrina_carnea)	0	0	0	0	0	0	0	0	0	0	0	0	0	0	0	0	0	0	0	0	0	0	0	0	0	0	0	0	0	2	0
OTU_852 (unc_Ramularia)	0	0	0	0	0	0	0	0	0	0	0	0	0	0	0	0	0	0	0	0	0	0	0	0	0	0	0	0	0	2	0
OTU_607 (unc_Pleosporales)	0	0	0	0	0	0	0	0	0	0	0	0	0	0	0	0	0	0	3	0	0	0	0	0	0	0	0	0	0	0	0
OTU_613 (Elasticomyces_elasticus)	0	0	0	0	0	0	0	0	0	0	0	0	0	0	0	0	0	0	3	0	0	0	0	0	0	0	0	0	0	0	0
OTU_231 (Powellomyces_hirtus)	0	0	0	0	0	0	0	0	0	0	0	0	0	0	0	0	0	0	0	0	0	0	0	0	0	0	5	0	0	0	0
OTU_703 (unc_Leptosphaeriaceae)	0	0	0	0	0	0	0	0	0	0	0	0	0	0	0	0	0	0	0	0	0	0	0	0	0	0	5	0	0	0	0
OTU_694 (unc_Fungi)	0	0	0	0	0	0	0	0	0	0	0	0	0	0	0	0	0	0	0	0	0	0	0	2	0	0	0	0	0	0	0
OTU_781 (unc_Fungi)	0	0	0	0	0	0	0	0	0	0	0	0	0	0	0	0	0	0	0	0	0	0	0	2	0	0	0	0	0	0	0
OTU_439 (unc_Fusarium)	0	0	0	0	0	0	0	0	0	0	0	0	0	0	0	0	0	0	0	0	0	0	0	0	0	6	0	0	0	0	0
OTU_542 (unc_Pyronemataceae)	0	0	0	0	0	0	0	0	0	0	0	0	0	0	0	0	4	0	0	0	0	0	0	0	0	0	0	0	0	0	0
OTU_601 (Daldinia_loculata)	0	0	0	0	0	0	0	0	0	0	0	0	0	0	0	0	4	0	0	0	0	0	0	0	0	0	0	0	0	0	0
OTU_862 (unc_Cryptococcus)	0	0	0	0	0	0	0	0	0	0	0	0	0	0	0	0	0	0	0	0	0	0	0	0	1	0	0	0	1	0	1
OTU_500 (unc_Mortierellales)	0	0	5	0	0	0	0	0	0	0	0	0	0	0	0	0	0	0	0	0	0	0	0	0	0	0	0	0	0	0	0
OTU_466 (Podosphaera_tridactyla)	0	0	5	0	0	0	0	0	0	0	0	0	0	0	0	0	0	0	0	0	0	0	0	0	0	0	0	0	0	0	0
OTU_568 (unc_Pleosporales)	0	0	0	0	0	0	0	0	0	0	0	0	0	0	0	0	0	0	0	0	2	0	0	0	0	0	1	0	1	0	0
OTU_149 (unc_Bipolaris)	0	0	0	0	0	0	0	5	0	0	0	0	0	0	0	0	0	0	0	0	0	0	0	0	0	0	0	0	0	0	0
OTU_831 (unc_Pleosporales)	0	0	0	0	0	0	0	0	0	0	0	0	0	0	0	0	0	0	0	1	0	0	0	0	0	0	0	0	1	0	0
OTU_666 (unc_Pleosporales)	0	0	0	0	0	0	0	0	0	0	0	0	0	0	0	0	0	0	0	0	3	0	0	0	0	0	0	0	0	0	0
OTU_701 (Psathyrella_candolleana)	0	0	0	0	0	0	0	0	0	0	0	0	0	0	0	0	0	0	0	0	3	0	0	0	0	0	0	0	0	0	0
OTU_250 (Cryptococcus_festucosus)	0	0	0	0	0	0	0	0	0	0	0	0	0	0	0	0	0	0	0	0	0	0	0	0	2	2	0	0	2	0	0
OTU_417 (Taphrina_wiesneri)	0	0	0	0	0	0	0	0	0	0	0	0	0	0	0	0	0	0	0	0	0	0	0	0	0	0	0	0	6	0	0
OTU_432 (Vishniacozyma_globispora)	0	0	0	0	0	0	0	0	0	0	0	0	0	0	0	0	0	0	0	0	1	1	0	0	0	1	0	0	2	0	0
OTU_525 (Exserohilum fusiforme)	0	0	4	0	0	0	0	0	0	0	0	0	0	0	0	0	0	0	0	0	0	0	0	0	0	0	0	0	0	0	0
OTU_779 (unc_Pleosporales)	0	0	0	0	0	0	0	0	0	0	0	0	0	0	0	0	3	0	0	0	0	0	0	0	0	0	0	0	0	0	0
OTU_602 (unc_Agaricales)	0	0	0	0	0	0	0	0	0	0	0	0	0	0	0	0	3	0	0	0	0	0	0	0	0	0	0	0	0	0	0
OTU_683 (unc_Phialophora)	0	0	0	0	0	0	0	0	0	0	0	0	0	0	0	0	3	0	0	0	0	0	0	0	0	0	0	0	0	0	0
OTU_690 (Perenniporia_narymica)	0	0	0	0	0	0	0	0	0	0	0	0	0	0	0	0	0	0	2	0	0	0	0	0	0	0	0	0	0	0	0
OTU_1050 (unc_Chaetothyriales)	0	0	0	0	0	0	0	0	0	0	0	0	0	0	0	0	0	0	2	0	0	0	0	0	0	0	0	0	0	0	0
OTU_932 (Guehomyces_pullulans)	0	0	0	0	0	0	0	0	0	0	0	0	0	0	0	0	0	0	2	0	0	0	0	0	0	0	0	0	0	0	0
OTU_750 (unc_Pleosporales)	0	0	0	0	0	0	0	0	0	0	0	0	0	0	0	0	0	0	2	0	0	0	0	0	0	0	0	0	0	0	0
OTU_967 (unc_Ascomycota)	0	0	0	0	0	0	0	0	0	0	0	0	0	0	0	0	0	0	2	0	0	0	0	0	0	0	0	0	0	0	0
OTU_791 (unc_Lachnum)	0	0	0	0	0	0	0	0	0	0	0	0	0	0	0	0	0	0	2	0	0	0	0	0	0	0	0	0	0	0	0
OTU_327 (Chalara_heteroderae)	0	15	0	0	0	0	0	0	0	0	0	0	0	0	0	0	0	0	0	0	0	0	0	0	0	0	0	0	0	0	0
OTU_720 (Septoria passerinii)	0	0	0	0	0	0	0	0	0	0	0	0	0	0	0	0	0	0	0	0	2	0	0	0	0	0	0	0	1	0	0
OTU_479 (unc_Pleosporales)	0	0	0	0	0	0	0	0	0	0	0	0	0	0	0	0	0	0	0	0	0	0	0	0	0	0	0	0	5	0	0
OTU_575 (unc_Dothideomycetes)	0	0	0	0	0	0	0	0	0	0	0	0	0	0	0	0	0	0	0	0	0	0	0	0	0	0	3	0	0	0	0
OTU_662 (unc_Dioszegia)	0	0	0	0	0	0	0	0	0	0	0	0	0	0	0	0	0	0	0	0	0	0	0	0	0	0	3	0	0	0	0
OTU_1152 (unc_Sporidiobolales_Incertae_sedis)	0	0	0	0	0	0	0	0	0	0	0	0	0	0	0	0	2	0	0	0	0	0	0	0	0	0	0	0	1	0	0
OTU_545 (unc_Microascaceae)	0	6	0	0	0	0	0	0	0	0	0	0	0	0	0	0	0	0	0	0	0	0	0	0	0	2	0	0	0	0	0
OTU_1065 (unc_Fungi)	0	0	0	0	0	0	0	0	0	0	0	0	0	0	0	0	0	0	0	0	0	2	1	0	0	0	0	0	0	0	0
OTU_807 (unc_Stemphylium)	0	0	0	0	0	0	0	0	0	0	0	0	0	0	0	0	0	0	0	0	2	0	0	0	0	0	0	0	0	0	0
OTU_751 (Crocicreas_cyathoideum)	0	0	0	0	0	0	0	0	0	0	0	0	0	0	0	0	0	0	0	0	2	0	0	0	0	0	0	0	0	0	0
OTU_748 (unc_Ascomycota)	0	0	0	0	0	0	0	0	0	0	0	0	0	0	0	0	0	0	0	0	2	0	0	0	0	0	0	0	0	0	0
OTU_798 (unc_Fungi)	0	0	0	0	0	0	0	0	0	0	0	0	0	0	0	0	0	0	0	0	2	0	0	0	0	0	0	0	0	0	0
OTU_490 (Dendryphion_nanum)	0	3	0	0	0	0	0	0	0	0	0	0	0	0	0	0	0	0	0	0	0	2	0	0	2	0	0	0	0	0	0
OTU_599 (unc_Sydowia)	0	0	0	0	0	0	0	0	0	0	0	0	0	0	0	0	0	0	0	0	0	0	0	0	0	0	2	0	1	0	0
OTU_663 (unc_Pleosporales)	0	0	0	0	0	0	0	0	0	0	0	0	0	0	0	0	0	0	0	0	0	0	0	0	0	0	2	0	1	0	0
OTU_210 (unc_Chytridiomycota)	0	0	3	0	0	0	0	0	0	0	0	0	0	0	0	0	0	0	0	0	0	0	0	0	0	0	0	0	0	0	0
OTU_698 (unc_Cystofilobasidiales)	0	0	3	0	0	0	0	0	0	0	0	0	0	0	0	0	0	0	0	0	0	0	0	0	0	0	0	0	0	0	0
OTU_537 (Dioszegia_rishiriensis)	0	0	0	0	0	0	0	0	0	0	0	0	0	0	0	0	0	0	0	0	0	0	0	0	0	0	0	0	4	0	0
OTU_532 (unc_Helotiales)	0	0	0	0	0	0	0	0	0	0	0	0	0	0	0	0	0	0	0	0	0	0	0	0	3	1	0	0	0	0	0
OTU_815 (unc_Coprinopsis)	0	0	0	0	0	0	0	0	0	0	0	0	0	0	0	0	0	0	1	0	0	0	0	0	0	0	0	0	1	0	0
OTU_547 (Pochonia suchlasporia var catenata)	0	0	0	0	0	0	0	0	0	0	0	0	0	0	0	0	0	0	0	0	0	0	0	0	0	3	0	0	0	0	0
OTU_350 (Coprinellus_disseminatus)	0	0	0	0	0	0	0	0	0	0	0	0	0	0	0	0	2	0	0	0	0	0	0	0	0	0	0	0	0	0	0
OTU_692 (unc_Pleosporales)	0	0	0	0	0	0	0	0	0	0	0	0	0	0	0	0	2	0	0	0	0	0	0	0	0	0	0	0	0	0	0
OTU_801 (Alternaria_helianthiinficiens)	0	0	0	0	0	0	0	0	0	0	0	0	0	0	0	0	2	0	0	0	0	0	0	0	0	0	0	0	0	0	0
OTU_848 (unc_Ascomycota)	0	0	0	0	0	0	0	0	0	0	0	0	0	0	0	0	2	0	0	0	0	0	0	0	0	0	0	0	0	0	0
OTU_820 (unc_Venturiaceae)	0	0	0	0	0	0	0	0	0	0	0	0	0	0	0	0	2	0	0	0	0	0	0	0	0	0	0	0	0	0	0
OTU_827 (unc_Pezizaceae)	0	0	0	0	0	0	0	0	0	0	0	0	0	0	0	0	2	0	0	0	0	0	0	0	0	0	0	0	0	0	0
OTU_744 (Fomes_fomentarius)	0	0	0	0	0	0	0	0	0	0	0	0	0	0	0	0	2	0	0	0	0	0	0	0	0	0	0	0	0	0	0
OTU_1030 (Psathyrella_typhae)	0	0	0	0	0	0	0	0	0	0	0	0	0	0	0	0	2	0	0	0	0	0	0	0	0	0	0	0	0	0	0
OTU_704 (Hypholoma_fasciculare)	0	0	0	0	0	0	0	0	0	0	0	0	0	0	0	0	2	0	0	0	0	0	0	0	0	0	0	0	0	0	0
OTU_696 (unc_Fungi)	0	0	0	0	0	0	0	0	0	0	0	0	0	0	0	0	2	0	0	0	0	0	0	0	0	0	0	0	0	0	0
OTU_765 (Ilyonectria robusta)	0	0	0	0	0	0	0	0	0	0	0	0	0	0	0	0	0	0	0	0	0	0	0	0	1	2	0	0	0	0	0
OTU_557 (unc_Fungi)	0	0	0	0	0	0	0	0	0	0	0	0	0	0	0	0	0	0	0	0	0	5	0	0	0	0	0	0	0	0	0
OTU_1143 (unc_Fungi)	0	0	0	0	0	0	0	0	0	0	0	0	0	0	0	0	0	0	0	0	0	1	0	0	0	0	1	0	1	0	0
OTU_756 (unc_Didymellaceae)	0	0	0	0	0	0	0	0	0	0	0	0	0	0	0	0	0	0	0	0	0	0	0	0	0	0	2	0	0	0	0
OTU_800 (unc_Fungi)	0	0	0	0	0	0	0	0	0	0	0	0	0	0	0	0	0	0	0	0	0	0	0	0	0	0	2	0	0	0	0
OTU_619 (unc_Pleosporales)	0	0	0	0	0	0	0	0	0	0	0	0	0	0	0	0	0	0	0	0	0	0	0	0	0	0	0	0	3	0	0
OTU_795 (unc_Tremellales)	0	0	0	0	0	0	0	0	0	0	0	0	0	0	0	0	0	0	0	0	0	0	0	0	0	0	0	0	3	0	0
OTU_628 (unc_Podosphaera)	0	0	0	0	0	0	0	0	0	0	0	0	0	0	0	0	0	0	0	0	0	0	0	0	0	0	0	0	3	0	0
OTU_577 (unc_Pleosporales)	0	0	0	0	0	0	0	0	0	0	0	0	0	0	0	0	0	0	0	0	0	0	0	0	0	0	0	0	3	0	0
OTU_799 (unc_Fungi)	0	0	0	0	0	0	0	0	0	0	0	0	0	0	0	2	0	0	0	0	0	0	0	0	0	0	0	0	0	0	0
OTU_989 (Ceratobasidium_sp_AG_K)	0	0	0	0	0	0	0	0	0	0	0	0	0	0	0	2	0	0	0	0	0	0	0	0	0	0	0	0	0	0	0
OTU_809 (unc_Hypocreales)	0	0	0	0	0	0	0	0	0	0	0	0	0	0	0	2	0	0	0	0	0	0	0	0	0	0	0	0	0	0	0
OTU_829 (unc_Fungi)	0	0	2	0	0	0	0	0	0	0	0	0	0	0	0	0	0	0	0	0	0	0	0	0	0	0	0	0	0	0	0
OTU_769 (unc_Podospora)	0	0	2	0	0	0	0	0	0	0	0	0	0	0	0	0	0	0	0	0	0	0	0	0	0	0	0	0	0	0	0
OTU_655 (Cristinia helvetica)	0	0	0	0	0	0	0	0	0	0	0	0	0	0	0	0	0	0	0	0	0	1	0	0	0	0	0	0	2	0	0
OTU_743 (unc_Ascomycota)	0	0	0	0	0	0	0	0	0	0	0	0	0	0	0	0	0	0	0	0	0	4	0	0	0	0	0	0	0	0	0
OTU_620 (unc_Fungi)	0	0	0	0	0	0	0	0	0	0	0	0	0	0	0	0	0	0	0	0	0	4	0	0	0	0	0	0	0	0	0
OTU_247 (Sporidiobolus_sp_JPS_2007a)	0	0	0	0	0	0	0	0	0	0	0	0	0	0	0	0	0	0	0	0	0	0	0	0	0	0	1	0	1	0	0
OTU_552 (Dioszegia_hungarica)	0	0	0	0	0	0	0	0	0	0	0	0	0	0	0	0	0	0	0	0	0	0	0	0	0	0	1	0	1	0	0
OTU_586 (unc_Fungi)	0	2	0	0	0	0	0	0	0	0	0	0	0	0	0	0	0	0	0	0	0	0	0	0	2	0	0	0	0	0	0
OTU_984 (unc_Valsa)	0	0	0	0	0	0	0	0	0	0	0	0	0	0	0	0	0	0	0	0	0	0	0	0	0	2	0	0	0	0	0
OTU_847 (unc_Leucosporidium)	0	0	0	0	0	0	0	0	0	0	0	0	0	0	0	0	0	0	0	0	0	0	0	0	0	2	0	0	0	0	0
OTU_713 (unc_Trichothecium)	0	0	1	0	0	0	0	0	0	0	0	0	0	0	0	0	0	0	0	0	0	0	0	0	1	0	0	0	0	0	0
OTU_803 (Arthrobotrys_oligospora)	0	0	1	0	0	0	0	0	0	0	0	0	0	0	0	0	0	0	0	0	0	0	0	0	1	0	0	0	0	0	0
OTU_725 (Sporobolomyces_coprosmae)	0	0	0	0	0	0	0	0	0	0	0	0	0	0	0	0	0	0	0	0	0	0	0	0	1	1	0	0	0	0	0
OTU_753 (unc_Pleosporales)	0	0	0	0	0	0	0	0	0	0	0	0	0	0	0	0	0	0	0	0	0	0	0	0	0	0	0	0	2	0	0
OTU_716 (unc_Venturia)	0	0	0	0	0	0	0	0	0	0	0	0	0	0	0	0	0	0	0	0	0	0	0	0	0	0	0	0	2	0	0
OTU_787 (Dioszegia catarinonii)	0	0	0	0	0	0	0	0	0	0	0	0	0	0	0	0	0	0	0	0	0	0	0	0	0	0	0	0	2	0	0
OTU_832 (unc_Dioszegia)	0	0	0	0	0	0	0	0	0	0	0	0	0	0	0	0	0	0	0	0	0	0	0	0	0	0	0	0	2	0	0
OTU_775 (unc_Phaeosphaeria)	0	0	0	0	0	0	0	0	0	0	0	0	0	0	0	0	0	0	0	0	0	0	0	0	0	0	0	0	2	0	0
OTU_1098 (Buckleyzyma_aurantiaca)	0	0	0	0	0	0	0	0	0	0	0	0	0	0	0	0	0	0	0	0	0	0	0	0	0	0	0	0	2	0	0
OTU_851 (unc_Pleosporales)	0	0	0	0	0	0	0	0	0	0	0	0	0	0	0	0	0	0	0	0	0	0	0	0	0	0	0	0	2	0	0
OTU_1116 (unc_Ascomycota)	0	0	0	0	0	0	0	0	0	0	0	0	0	0	0	0	0	0	0	0	0	0	0	0	0	0	0	0	2	0	0
OTU_579 (Torula_caligans)	0	0	0	0	0	0	0	0	0	0	0	0	0	0	0	0	0	0	0	0	0	0	0	0	0	0	0	0	2	0	0
OTU_999 (Taphrina_pruni)	0	0	0	0	0	0	0	0	0	0	0	0	0	0	0	0	0	0	0	0	0	0	0	0	0	0	0	0	2	0	0
OTU_792 (Neostagonospora_caricis)	0	0	0	0	0	0	0	0	0	0	0	0	0	0	0	0	0	0	0	0	0	0	0	0	0	0	0	0	2	0	0
OTU_1118 (unc_Capnodiales)	0	0	0	0	0	0	0	0	0	0	0	0	0	0	0	0	0	0	0	0	0	0	0	0	0	0	0	0	2	0	0
OTU_760 (Pyrenochaetopsis_pratorum)	0	0	0	0	0	0	0	0	0	0	0	0	0	0	0	0	0	0	0	0	0	0	0	0	0	0	0	0	2	0	0
OTU_623 (unc_Orbiliales)	0	0	0	0	0	0	0	0	0	0	0	0	0	0	0	0	0	0	0	0	0	3	0	0	0	0	0	0	0	0	0
OTU_651 (unc_Fungi)	0	0	0	0	0	0	0	0	0	0	0	0	0	0	0	0	0	0	0	0	0	3	0	0	0	0	0	0	0	0	0
OTU_714 (Dactylella_rhopalota)	0	0	0	0	0	0	0	0	0	0	0	0	0	0	0	0	0	0	0	0	0	0	0	0	2	0	0	0	0	0	0
OTU_1100 (unc_Ustilago)	0	0	0	0	0	0	0	0	0	0	0	0	0	0	0	0	0	0	0	0	0	2	0	0	0	0	0	0	0	0	0
OTU_834 (Acremonium asperulatum)	0	3	0	0	0	0	0	0	0	0	0	0	0	0	0	0	0	0	0	0	0	0	0	0	0	0	0	0	0	0	0
OTU_709 (unc_Pezizaceae)	0	2	0	0	0	0	0	0	0	0	0	0	0	0	0	0	0	0	0	0	0	0	0	0	0	0	0	0	0	0	0
OTU_793 (Amauroascus_volatilis-patellis)	0	2	0	0	0	0	0	0	0	0	0	0	0	0	0	0	0	0	0	0	0	0	0	0	0	0	0	0	0	0	0
OTU_706 (Cephalotrichum_stemonitis)	0	2	0	0	0	0	0	0	0	0	0	0	0	0	0	0	0	0	0	0	0	0	0	0	0	0	0	0	0	0	0

## Sheet: Genera
	Positive control	Karasuk roots	Karasuk roots	Karasuk roots	Karasuk roots	Karasuk roots	Karasuk leaves	Karasuk leaves	Karasuk leaves	Karasuk leaves	Karasuk leaves	Novosibirsk roots	Novosibirsk roots	Novosibirsk roots	Novosibirsk roots	Novosibirsk roots	Novosibirsk leaves	Novosibirsk leaves	Novosibirsk leaves	Novosibirsk leaves	Novosibirsk leaves	Toguchin roots	Toguchin roots	Toguchin roots	Toguchin roots	Toguchin roots	Toguchin leaves	Toguchin leaves	Toguchin leaves	Toguchin leaves	Toguchin leaves
Davidiella	0	16	102	21	3	35	288	543	38	64	234	6	8	4	3	4	872	214	435	248	779	30	14	24	1440	905	1104	204	1393	339	347
Alternaria	0	18	261	17	9	25	163	662	53	84	110	0	2	29	12	19	85	7	104	44	60	40	6	0	22	7	50	10	169	39	15
unc_Pyronemataceae _1	0	0	0	0	0	0	0	0	0	0	0	24	64	91	57	1225	0	2	0	1	0	0	0	0	0	0	0	0	0	0	0
Plectosphaerella	0	31	42	8	1	4	0	0	0	0	0	96	3	12	11	86	6	1	2	3	12	214	183	68	247	207	2	0	0	0	2
Fusarium	0	3532	515	42	19	26	0	27	0	1	5	15	4	7	3	3	12	0	8	3	8	30	51	42	20	91	4	1	7	24	0
unc_Sordariomycetes	0	143	2	9	1	9	0	3	0	2	0	0	0	0	28	0	0	0	0	0	0	431	38	322	29	94	0	0	1	1	1
Metarhizium	38969	5	9	0	0	0	0	6	2	1	0	2	0	4	0	0	8	0	0	0	0	0	0	0	0	1	0	0	3	0	4
unc_Pleosporales	0	0	8	0	44	0	28	88	1	11	6	0	0	0	0	0	23	2	29	16	50	7	5	9	16	33	68	16	121	22	10
Mortierella	0	48	149	19	33	31	0	0	4	0	0	3	35	0	10	6	0	0	0	0	0	1	4	1	4	19	0	0	0	0	0
Rhizoctonia	0	350	3	0	0	25	0	0	0	0	0	0	2	190	20	1	0	0	7	10	0	34	71	3	241	48	0	0	0	7	2
Colletotrichum	0	0	12	0	0	0	0	0	0	0	0	1	0	0	3	0	0	1	19	0	2	2081	7	0	0	0	1	0	1	0	0
unc_Agaricomycetes_1	0	0	0	0	0	0	0	0	0	0	0	0	0	0	266	0	0	0	0	0	0	0	0	0	0	0	0	0	0	0	0
Pyrenochaeta	0	905	18	6	19	13	0	0	1	0	0	0	2	7	6	22	0	0	0	0	0	83	23	8	43	70	0	0	1	0	0
Paraphoma	0	2	0	1	1	21	0	0	0	0	0	0	0	0	0	0	0	0	0	0	0	7	230	0	1	0	0	0	0	0	0
unc_Pleosporaceae	0	0	26	1	0	0	49	115	23	12	3	0	0	0	0	0	15	0	4	2	5	0	2	0	0	1	1	3	6	3	0
unc_Fungi	0	3	3	70	0	3	3	0	0	0	0	1	1	6	3	2	2	0	0	0	2	24	5	17	6	0	3	0	1	0	1
Phaeosphaeria	0	0	5	0	0	0	0	26	0	8	0	0	0	0	0	0	5	6	13	8	9	1	0	0	2	1	65	11	155	4	7
Neonectria	0	0	10	0	0	2	0	0	2	0	0	3	7	0	0	1	0	0	0	0	0	59	12	4	39	107	1	0	0	0	0
Beauveria	5554	0	0	0	0	0	0	0	0	0	0	0	0	0	0	0	0	0	0	0	0	0	0	0	0	0	1	0	1	0	0
unc_Pyronemataceae_2	0	292	0	1	0	1	0	0	0	0	0	3	5	0	0	0	4	0	0	0	0	42	1	46	0	0	0	0	0	0	0
unc_Agaricomycetes_2	0	0	1	2	0	0	0	0	0	0	0	0	0	0	0	0	64	6	9	27	19	0	0	0	0	0	0	0	1	0	0
unc_Ascomycota	0	15	35	3	6	2	6	0	1	0	0	1	4	15	19	3	2	0	2	0	2	4	23	2	0	0	0	0	2	0	0
Cryptococcus	0	6	13	0	1	6	0	0	1	0	2	0	0	0	0	0	10	0	4	4	0	16	11	1	53	14	5	2	36	0	1
Verticillium	0	0	0	0	0	2	0	0	0	0	0	0	0	0	0	158	0	0	0	0	0	0	0	2	88	2	0	0	0	0	0
Helminthosporium	0	94	57	1	0	0	0	15	0	0	0	3	0	6	2	22	0	0	0	0	3	44	6	3	0	0	0	0	0	0	0
Arnium	0	0	0	0	0	0	0	0	0	0	0	0	0	0	0	0	0	0	110	0	0	0	0	0	0	0	0	0	0	0	0
Tetracladium	0	0	0	2	0	6	0	0	0	0	0	0	4	0	15	0	2	0	0	0	1	50	3	5	13	9	0	0	0	0	0
Kabatiella	0	3	0	0	0	0	15	9	0	4	0	0	0	0	3	0	7	0	1	3	2	5	0	3	1	3	4	3	58	0	0
Clonostachys	0	583	6	0	0	0	0	0	0	0	0	0	0	0	2	9	0	0	0	0	0	13	1	0	0	0	0	0	0	0	0
Pyrenophora	0	0	0	0	0	0	0	57	4	3	6	0	0	0	0	0	0	0	0	0	18	0	0	0	0	0	0	0	0	0	0
Exophiala	0	0	0	14	0	4	0	0	0	0	0	3	0	0	0	0	0	0	0	0	0	0	0	0	8	0	0	0	0	0	0
Humicola	0	2	6	0	5	0	0	6	5	4	0	0	0	0	0	0	0	0	0	0	0	0	0	0	0	0	0	0	0	1	0
Vishniacozyma	0	0	0	0	0	0	0	0	3	0	4	0	0	0	0	0	0	0	2	2	5	1	2	0	11	5	10	1	49	0	0
Coprinopsis	0	0	0	0	0	0	12	0	0	0	0	0	0	0	1	0	10	2	1	0	5	0	1	0	0	0	0	0	1	3	11
Olpidium	0	0	117	0	0	0	0	0	0	0	0	0	0	0	0	0	0	0	0	0	0	0	0	0	0	0	0	0	0	0	0
Debaryomyces	0	0	0	0	0	14	0	1	0	0	6	0	0	0	0	0	0	0	0	0	0	0	0	0	0	0	0	0	0	0	0
Phanerochaete	0	0	0	18	0	0	0	0	0	0	0	0	0	0	0	0	0	0	0	0	0	0	0	0	0	0	0	0	0	0	0
Preussia	0	2	4	0	0	1	7	13	4	0	0	0	0	0	0	0	7	3	0	0	0	0	0	0	3	0	0	0	0	0	0
unc_Dothideomycetes	0	0	0	0	0	0	0	0	0	2	4	0	0	0	0	0	6	5	0	2	5	0	0	0	0	0	3	0	3	3	0
Malassezia	0	0	37	0	0	1	4	3	0	1	3	0	0	0	0	0	0	0	0	0	0	1	0	0	0	1	1	0	0	1	2
Dematiopleospora	0	0	0	0	0	0	0	0	0	3	3	0	0	0	0	0	6	8	0	0	0	0	0	0	0	0	1	0	0	0	0
Chaetomium	0	1	19	1	2	0	0	22	1	0	2	0	0	0	0	0	0	0	0	0	0	0	0	0	0	6	0	0	0	0	0
unc_Thyridariaceae	0	0	0	0	5	0	0	0	0	5	0	0	0	0	0	0	0	0	0	0	0	0	1	0	0	0	0	0	0	0	0
Fusicolla	0	1	0	0	0	1	0	0	0	0	0	0	0	0	0	0	0	0	0	0	0	0	0	0	0	85	0	0	0	0	0
Entoloma	0	0	0	0	0	0	34	0	0	0	0	0	0	0	0	0	0	0	0	0	0	0	0	0	0	0	0	0	0	0	0
Melanconis	0	0	0	0	0	0	32	0	0	0	0	0	0	0	0	0	0	0	0	0	0	0	0	0	0	0	0	0	0	0	0
Leptospora	0	0	0	0	0	0	0	0	0	0	0	0	0	0	0	0	0	1	15	8	0	0	0	0	0	1	0	0	5	0	0
Ophiobolus	0	0	0	0	0	0	0	0	0	0	0	0	0	0	0	0	5	4	2	4	8	0	0	0	0	0	4	0	1	0	0
Pseudogymnoascus	0	2	6	2	5	0	0	0	0	0	0	0	0	0	0	0	0	0	0	0	0	2	0	0	0	0	0	0	0	0	0
Cystofilobasidium	0	0	0	0	0	0	0	0	0	0	0	0	0	2	0	0	0	0	0	0	0	1	0	0	1	2	4	1	37	5	0
Thelebolus	0	0	0	0	0	0	0	0	0	0	0	0	0	0	0	0	0	0	0	0	0	0	0	0	0	0	0	10	0	2	0
Penicillium	0	29	0	1	0	3	10	0	0	0	0	0	0	0	0	0	0	0	0	0	0	0	1	0	2	0	0	0	0	1	0
unc_Hypocreales	0	2	3	0	0	0	0	0	0	0	0	1	2	3	3	5	1	0	0	0	0	0	0	0	0	0	0	0	0	0	0
Venturia	0	0	0	0	0	0	0	5	2	3	0	0	0	0	0	0	0	0	4	0	0	0	0	0	0	0	2	0	7	0	0
Claviceps	0	0	0	0	0	0	0	0	0	0	0	0	5	0	0	0	1	0	0	0	0	0	0	0	0	0	0	0	0	0	0
Dioszegia	0	0	0	2	0	0	0	0	0	0	0	0	0	0	0	0	0	0	0	3	3	0	0	0	0	2	5	0	15	0	2
unc_Powellomycetaceae	0	0	0	0	6	0	0	0	0	0	0	0	0	0	0	0	0	0	0	0	0	0	0	0	0	0	0	0	0	0	0
Botrytis	0	0	0	0	0	0	0	0	0	0	0	0	0	0	0	0	0	2	0	0	3	0	0	0	1	4	10	0	11	0	3
unc_Pleosporales_Incertae sedis	0	0	0	0	0	0	0	0	0	0	0	0	0	0	0	0	0	0	0	0	0	0	0	0	8	12	0	3	5	4	0
unc_Teratosphaeriaceae	0	0	0	0	0	0	0	0	5	0	0	0	0	0	0	0	0	0	0	0	0	0	0	0	0	0	0	0	0	0	0
unc_Lycoperdaceae	0	0	0	0	0	0	0	9	0	0	10	0	0	0	0	0	0	0	0	0	0	0	0	0	0	0	0	0	0	0	0
Khuskia	0	0	0	0	0	0	20	0	0	0	0	0	0	0	0	0	0	0	0	0	0	0	0	0	0	0	0	0	0	0	0
Curvularia	0	0	15	0	0	0	0	32	0	0	0	0	0	0	0	0	0	0	0	0	0	0	0	0	0	0	0	0	0	0	0
Laetisaria	0	0	0	0	5	0	0	0	0	0	0	0	0	0	0	0	0	0	0	0	0	0	0	0	0	0	0	0	0	0	0
unc_Sordariales	0	1	0	0	0	0	0	0	0	0	0	1	0	1	1	0	0	0	0	0	0	16	0	6	3	1	0	0	0	0	0
unc_Pezizaceae	0	2	0	0	0	0	0	0	0	0	0	0	0	10	0	0	2	0	0	0	0	0	0	0	0	0	0	0	0	0	0
Filobasidium	0	0	0	0	0	0	0	5	0	0	0	0	0	0	0	0	3	3	0	0	0	0	0	0	0	0	0	3	1	0	0
Neoascochyta	0	0	0	0	0	0	0	0	0	0	0	0	0	0	0	0	0	0	0	0	0	0	0	1	10	21	2	0	7	2	0
Crocicreas	0	0	0	0	0	0	0	0	0	0	0	0	0	0	0	0	0	3	0	4	2	0	0	0	0	0	2	0	4	0	0
Hormonema	0	0	0	0	0	0	0	0	0	0	0	0	0	0	0	0	0	0	4	0	0	0	0	0	0	0	0	0	9	8	0
Cladosporium	0	0	0	0	0	0	0	0	4	0	0	0	0	0	0	0	0	0	0	0	0	0	0	0	0	0	0	0	0	0	0
Paraophiobolus	0	0	0	0	0	0	0	0	0	0	0	0	0	0	0	0	0	5	0	0	0	0	0	0	0	0	0	0	2	2	0
Pseudodictyosporium	0	0	0	0	0	0	0	0	0	0	0	0	0	0	0	0	0	0	0	0	0	66	0	1	0	0	0	0	0	0	0
Herpotrichia	0	0	2	5	0	0	0	0	0	0	0	0	0	0	0	0	0	0	0	0	0	0	0	0	0	0	0	0	0	0	0
Didymella	0	0	3	0	0	0	0	0	0	0	0	0	0	0	0	0	0	0	0	0	0	0	0	0	0	0	0	0	3	8	0
Gibellulopsis	0	8	0	0	2	0	0	0	0	1	0	0	0	0	0	0	0	0	0	0	0	1	0	0	0	0	0	0	3	0	0
unc_Chytridiomycota	0	1	3	0	3	0	0	0	0	0	0	0	0	0	0	0	0	0	0	0	0	0	0	0	0	0	0	0	0	0	0
Talaromyces	0	0	28	0	0	0	0	0	0	0	0	0	0	0	0	0	0	0	0	0	0	0	0	0	0	0	0	0	0	0	0
Spiromastix	0	1	0	0	3	0	0	0	0	0	0	0	0	0	0	0	0	0	0	0	0	0	0	0	0	0	0	0	0	0	0
unc_Helotiales	0	0	0	0	0	1	0	0	0	1	0	0	0	0	0	0	0	0	0	0	0	6	0	0	4	2	1	0	4	0	0
unc_Capnodiales	0	0	0	0	0	0	0	0	1	0	0	0	0	0	0	0	3	0	0	0	1	0	0	0	0	0	1	1	4	0	0
Ramularia	0	0	0	0	0	0	0	0	0	0	0	0	0	0	0	0	2	0	7	0	0	0	0	0	0	0	1	0	0	2	0
Phoma	0	0	0	0	0	0	0	0	0	0	0	0	0	0	4	0	5	0	0	0	0	0	0	0	0	0	0	0	5	0	0
Candida	0	0	0	0	0	2	0	0	0	0	0	0	0	2	0	2	0	0	0	0	0	0	0	0	0	0	0	0	0	0	0
unc_Dothideales	0	0	0	0	0	0	0	0	0	0	0	0	0	0	0	0	0	0	0	0	0	0	0	0	0	0	0	4	0	0	0
Bjerkandera	0	0	2	0	0	0	0	0	0	0	5	0	0	0	0	0	0	0	0	0	0	0	0	0	0	0	1	0	0	0	0
Saccharomyces	0	0	0	0	0	1	0	0	1	0	0	0	0	0	0	0	0	0	1	0	0	0	0	0	0	0	4	0	0	0	0
Camarosporioides	0	0	0	0	0	0	0	0	0	0	0	0	0	0	0	0	2	0	0	5	0	0	0	0	0	0	0	0	0	0	0
Acremonium	0	4	2	3	0	0	0	0	0	0	0	0	0	0	0	0	0	0	0	0	0	0	0	0	0	0	0	0	0	0	0
unc_Pseudeurotiaceae	0	5	6	0	0	2	0	0	0	0	0	0	0	0	0	0	0	0	0	0	0	0	0	0	0	0	0	0	0	0	0
Hirsutella	0	0	0	0	0	0	0	0	0	0	0	0	0	0	0	0	0	0	0	0	0	1	0	3	10	1	0	0	0	1	0
Capnobotryella	0	0	0	0	0	0	0	0	2	0	0	0	0	0	0	0	0	0	0	0	0	0	0	0	0	0	0	0	0	0	0
Tranzscheliella	0	0	0	0	0	0	0	0	2	0	0	0	0	0	0	0	0	0	0	0	0	0	0	0	0	0	0	0	0	0	0
unc_Agaricales	0	0	0	0	0	0	0	0	0	0	0	0	0	0	0	0	3	0	0	0	10	0	0	0	0	0	0	0	0	0	0
Pleospora	0	0	0	0	0	0	0	20	0	0	0	0	0	0	0	0	0	0	0	0	0	0	0	0	0	0	0	0	0	0	0
Kochiomyces	0	0	0	3	0	0	0	0	0	0	0	0	0	0	0	0	0	0	0	0	0	0	0	0	0	0	0	0	0	0	0
Ochroconis	0	2	0	0	2	0	0	0	0	0	0	0	0	0	0	0	0	0	0	0	0	0	0	0	0	0	0	0	0	0	0
Paraphaeosphaeria	0	0	0	0	0	0	0	0	0	0	0	0	0	0	0	0	1	3	0	0	0	0	0	0	0	0	0	0	0	0	0
unc_Leptosphaeriaceae	0	0	0	2	0	0	0	0	0	0	0	0	0	0	0	0	0	0	0	0	0	0	0	0	0	0	5	0	0	0	0
Pseudoophiobolus	0	0	0	0	0	0	0	0	0	0	0	0	0	0	0	0	2	1	0	0	2	0	0	0	0	0	5	0	1	0	0
Rhodosporidium	0	0	0	0	0	0	0	0	0	0	0	0	0	0	0	0	0	0	0	0	0	1	1	0	12	3	2	0	2	0	0
Lecythophora	0	0	2	0	0	0	0	0	0	2	0	0	0	0	0	0	0	0	0	0	0	0	0	0	0	0	0	0	0	0	0
Leptosphaerulina	0	0	0	0	0	0	0	0	1	0	0	0	0	0	0	0	0	0	0	0	0	0	0	0	0	0	6	0	0	0	0
unc_Glomeraceae	0	0	0	0	0	0	0	0	0	0	0	0	0	4	0	0	0	0	0	0	0	0	0	0	0	0	0	0	0	0	0
Edenia	0	0	16	0	0	0	0	0	0	0	0	0	0	0	0	0	0	0	0	0	0	0	0	0	0	0	0	0	0	0	0
Clitopilus	0	0	0	0	0	0	0	0	0	0	0	0	0	0	0	0	0	0	0	0	0	28	0	0	4	0	0	0	0	0	0
unc_Tremellomycetes	0	0	0	0	0	0	0	0	0	0	0	0	0	0	0	0	0	0	8	0	0	0	0	0	0	0	0	0	0	0	0
Mycoacia	0	0	0	0	0	0	0	0	0	0	0	0	0	0	0	0	0	0	0	4	0	0	0	0	0	0	0	0	0	0	0
unc_Chaetothyriales	0	0	0	0	0	0	0	0	0	0	0	0	0	0	0	0	0	0	2	0	0	0	2	0	1	7	0	0	0	0	0
Sporidiobolus	0	0	0	0	0	0	0	0	0	0	0	0	0	0	0	0	0	2	0	0	0	4	0	0	0	0	1	0	1	0	0
Yamadazyma	0	0	0	0	0	0	6	0	0	0	0	0	0	0	0	0	0	0	0	0	0	0	0	0	0	0	0	0	0	0	0
Waitea	0	0	14	0	0	0	0	0	0	0	0	0	0	0	0	0	0	0	0	0	0	0	0	0	0	0	0	0	0	0	0
unc_Kondoaceae	0	0	0	0	0	0	0	0	0	0	0	0	0	0	0	0	0	0	7	0	0	0	0	0	0	0	0	0	0	0	0
Setomelanomma	0	0	0	0	0	0	0	0	0	0	0	0	0	0	0	0	0	0	3	2	0	0	0	0	0	0	0	0	0	0	0
Plagiostoma	0	0	0	0	0	0	0	0	0	0	0	0	0	0	0	0	10	0	0	0	0	0	0	0	0	0	0	0	0	0	0
unc_Microascaceae	0	6	0	0	0	0	0	0	0	0	0	0	0	0	0	0	0	0	0	0	0	0	0	0	0	2	0	0	0	3	0
Pleurotus	0	0	0	0	0	2	0	0	0	0	0	0	0	0	0	0	0	0	0	0	0	0	0	0	0	0	0	0	0	0	0
Microdochium	0	0	10	0	0	0	0	0	0	0	0	0	0	0	0	0	0	0	0	0	0	3	0	0	1	1	0	0	0	0	0
Taphrina	0	0	0	0	0	0	0	0	0	0	0	0	0	0	0	0	0	0	0	0	0	0	0	0	0	0	0	0	8	2	0
Coprinellus	0	0	0	0	0	0	0	0	0	0	0	0	0	0	0	0	2	0	0	0	6	0	0	0	0	0	0	0	0	0	0
Wardomyces	0	0	0	0	0	0	0	0	0	0	0	0	0	0	0	0	0	0	0	0	0	0	0	0	2	0	0	0	1	3	0
Phialocephala	0	0	0	0	0	0	0	0	0	0	0	0	0	0	0	0	0	0	0	3	0	0	0	0	0	0	0	0	0	0	0
Oomyces	0	0	0	0	0	0	0	0	0	0	0	0	0	0	0	0	0	0	0	0	0	0	0	0	0	0	0	2	0	0	0
Eurotium	0	0	0	0	0	0	0	0	0	0	0	0	0	0	0	0	0	2	0	0	0	0	0	0	0	0	0	0	0	0	0
Mycosphaerella	0	0	0	0	0	0	0	0	0	0	0	0	0	0	0	0	2	0	0	0	2	0	0	0	0	0	1	0	5	0	0
Podospora	0	0	2	0	0	0	0	0	0	0	0	0	0	0	0	0	0	0	0	0	0	0	0	0	0	9	0	0	0	0	0
Mollisia	0	0	0	0	0	0	0	0	0	0	0	0	0	0	0	0	0	1	0	1	0	0	0	0	0	0	0	0	0	0	0
Urocystis	0	0	0	0	0	0	0	0	0	0	0	0	0	0	0	0	0	0	0	0	0	0	0	0	0	0	1	1	3	0	0
Bovista	0	0	0	1	0	0	0	0	0	0	0	0	0	0	0	0	0	0	0	0	0	0	0	1	0	0	0	0	0	0	0
Myrothecium	0	0	0	0	0	0	0	0	0	0	0	0	0	0	0	0	0	0	0	0	0	0	0	3	0	0	0	0	0	0	0
Mucor	0	0	0	0	0	0	0	0	0	0	0	0	0	0	0	0	0	0	0	0	0	0	0	0	0	0	7	0	0	0	0
Stachybotrys	0	0	0	0	0	0	0	0	0	0	0	0	0	0	0	0	0	0	0	0	0	0	0	0	0	0	0	0	0	0	2
Ustilago	0	0	0	0	0	0	0	3	0	0	0	0	0	0	0	0	0	0	0	1	0	2	0	0	0	0	0	0	0	0	0
Periconia	0	0	0	0	0	0	0	0	0	0	0	0	0	0	0	0	1	0	0	0	4	0	0	0	0	0	0	0	0	0	0
Rhizoctonia	0	0	0	0	0	0	0	0	0	0	0	0	0	0	0	0	0	0	0	0	0	0	0	0	3	6	0	0	0	0	0
Psathyrella	0	0	0	0	0	0	0	0	0	0	0	0	0	0	0	0	2	0	0	0	3	0	0	0	0	0	0	0	0	0	0
Podosphaera	0	0	5	0	0	0	0	0	0	0	0	0	0	0	0	0	0	0	0	0	0	0	0	0	0	0	0	0	3	0	0
Acrostalagmus	0	2	0	0	0	1	0	0	0	0	0	0	0	0	0	0	0	0	0	0	0	0	0	0	0	0	0	0	0	0	0
Paraconiothyrium	0	0	0	0	0	0	0	0	0	0	0	0	0	0	0	0	0	0	3	0	0	0	0	0	0	0	0	0	1	0	0
Elasticomyces	0	0	0	0	0	0	0	0	0	0	0	0	0	0	0	0	0	0	3	0	0	0	0	0	0	0	0	0	0	0	0
Powellomyces	0	0	0	0	0	0	0	0	0	0	0	0	0	0	0	0	0	0	0	0	0	0	0	0	0	0	5	0	0	0	0
Daldinia	0	0	0	0	0	0	0	0	0	0	0	0	0	0	0	0	4	0	0	0	0	0	0	0	0	0	0	0	0	0	0
unc_Mortierellales	0	0	5	0	0	0	0	0	0	0	0	0	0	0	0	0	0	0	0	0	0	0	0	0	0	0	0	0	0	0	0
Bipolaris	0	0	0	0	0	0	0	5	0	0	0	0	0	0	0	0	0	0	0	0	0	0	0	0	0	0	0	0	0	0	0
Exserohilum	0	0	4	0	0	0	0	0	0	0	0	0	0	0	0	0	0	0	0	0	0	0	0	0	0	0	0	0	0	0	0
Phialophora	0	0	0	0	0	0	0	0	0	0	0	0	0	0	0	0	3	0	0	0	0	0	0	0	0	0	0	0	0	0	0
Perenniporia	0	0	0	0	0	0	0	0	0	0	0	0	0	0	0	0	0	0	2	0	0	0	0	0	0	0	0	0	0	0	0
Lachnum	0	0	0	0	0	0	0	0	0	0	0	0	0	0	0	0	0	0	2	0	0	0	0	0	0	0	0	0	0	0	0
Guehomyces	0	0	0	0	0	0	0	0	0	0	0	0	0	0	0	0	0	0	2	0	0	0	0	0	0	0	0	0	0	0	0
Chalara	0	15	0	0	0	0	0	0	0	0	0	0	0	0	0	0	0	0	0	0	0	0	0	0	0	0	0	0	0	0	0
unc_Sporidiobolales_Incertae_sedis	0	0	0	0	0	0	0	0	0	0	0	0	0	0	0	0	2	0	0	0	0	0	0	0	0	0	0	0	1	0	0
Stemphylium	0	0	0	0	0	0	0	0	0	0	0	0	0	0	0	0	0	0	0	0	2	0	0	0	0	0	0	0	0	0	0
Dendryphion	0	3	0	0	0	0	0	0	0	0	0	0	0	0	0	0	0	0	0	0	0	2	0	0	2	0	0	0	0	0	0
Sydowia	0	0	0	0	0	0	0	0	0	0	0	0	0	0	0	0	0	0	0	0	0	0	0	0	0	0	2	0	1	0	0
unc_Cystofilobasidiales	0	0	3	0	0	0	0	0	0	0	0	0	0	0	0	0	0	0	0	0	0	0	0	0	0	0	0	0	0	0	0
Pochonia	0	5	0	1	2	0	0	0	0	0	0	0	0	0	0	0	0	0	0	0	0	0	0	0	0	3	0	0	0	0	0
unc_Venturiaceae	0	0	0	0	0	0	0	0	0	0	0	0	0	0	0	0	2	0	0	0	0	0	0	0	0	0	0	0	0	0	0
Fomes	0	0	0	0	0	0	0	0	0	0	0	0	0	0	0	0	2	0	0	0	0	0	0	0	0	0	0	0	0	0	0
Hypholoma	0	0	0	0	0	0	0	0	0	0	0	0	0	0	0	0	2	0	0	0	0	0	0	0	0	0	0	0	0	0	0
Ilyonectria	0	0	0	0	0	0	0	0	0	0	0	0	0	0	0	0	0	0	0	0	0	0	0	0	1	2	0	0	0	0	0
unc_Didymellaceae	0	0	0	0	0	0	0	0	0	0	0	0	0	0	0	0	0	0	0	0	0	0	0	0	0	0	2	0	0	0	0
unc_Tremellales	0	0	0	0	0	0	0	0	0	0	0	0	0	0	0	0	0	0	0	0	0	0	0	0	0	0	0	0	3	0	0
Ceratobasidium	0	0	0	0	0	0	0	0	0	0	0	0	0	0	0	2	0	0	0	0	0	0	0	0	0	0	0	0	0	0	0
Cristinia	0	0	0	0	0	0	0	0	0	0	0	0	0	0	0	0	0	0	0	0	0	1	0	0	0	0	0	0	2	0	0
Leucosporidium	0	0	0	0	0	0	0	0	0	0	0	0	0	0	0	0	0	0	0	0	0	0	0	0	0	2	0	0	0	0	0
Valsa	0	0	0	0	0	0	0	0	0	0	0	0	0	0	0	0	0	0	0	0	0	0	0	0	0	2	0	0	0	0	0
Arthrobotrys	0	0	1	0	0	0	0	0	0	0	0	0	0	0	0	0	0	0	0	0	0	0	0	0	1	0	0	0	0	0	0
Trichothecium	0	0	1	0	0	0	0	0	0	0	0	0	0	0	0	0	0	0	0	0	0	0	0	0	1	0	0	0	0	0	0
Sporobolomyces	0	0	0	0	0	0	0	0	0	0	0	0	0	0	0	0	0	0	0	0	0	0	0	0	1	1	0	0	0	0	0
Neostagonospora	0	0	0	0	0	0	0	0	0	0	0	0	0	0	0	0	0	0	0	0	0	0	0	0	0	0	0	0	2	0	0
Pyrenochaetopsis	0	0	0	0	0	0	0	0	0	0	0	0	0	0	0	0	0	0	0	0	0	0	0	0	0	0	0	0	2	0	0
Buckleyzyma	0	0	0	0	0	0	0	0	0	0	0	0	0	0	0	0	0	0	0	0	0	0	0	0	0	0	0	0	2	0	0
Torula	0	0	0	0	0	0	0	0	0	0	0	0	0	0	0	0	0	0	0	0	0	0	0	0	0	0	0	0	2	0	0
unc_Orbiliales	0	0	0	0	0	0	0	0	0	0	0	0	0	0	0	0	0	0	0	0	0	3	0	0	0	0	0	0	0	0	0
Dactylella	0	0	0	0	0	0	0	0	0	0	0	0	0	0	0	0	0	0	0	0	0	0	0	0	2	0	0	0	0	0	0
Amauroascus	0	2	0	0	0	0	0	0	0	0	0	0	0	0	0	0	0	0	0	0	0	0	0	0	0	0	0	0	0	0	0
Cephalotrichum	0	2	0	0	0	0	0	0	0	0	0	0	0	0	0	0	0	0	0	0	0	0	0	0	0	0	0	0	0	0	0

## Sheet: Classes
	Positive control	Karasuk roots	Karasuk roots	Karasuk roots	Karasuk roots	Karasuk roots	Karasuk leaves	Karasuk leaves	Karasuk leaves	Karasuk leaves	Karasuk leaves	Novosibirsk roots	Novosibirsk roots	Novosibirsk roots	Novosibirsk roots	Novosibirsk roots	Novosibirsk leaves	Novosibirsk leaves	Novosibirsk leaves	Novosibirsk leaves	Novosibirsk leaves	Toguchin roots	Toguchin roots	Toguchin roots	Toguchin roots	Toguchin roots	Toguchin leaves	Toguchin leaves	Toguchin leaves	Toguchin leaves	Toguchin leaves
Dothideomycetes	0	1048	527	54	81	97	550	1590	139	199	366	9	12	46	30	67	1051	259	627	342	950	285	287	49	1548	1054	1327	257	1966	436	379
Sordariomycetes	44523	4343	676	66	38	47	52	64	12	11	7	120	21	27	52	262	42	2	139	6	22	2849	292	450	441	614	9	1	17	33	12
Agaricomycetes	0	350	20	21	5	27	46	9	0	0	15	0	2	190	287	3	85	8	19	41	43	63	72	4	248	54	1	0	4	10	13
Pezizomycetes	0	294	0	1	0	1	0	0	0	0	0	27	69	101	57	1225	6	2	0	1	0	42	1	46	0	0	0	0	0	0	0
Mucoromycotina_Incertae_sedis	0	20	100	11	22	21	0	0	4	0	0	1	9	0	2	2	0	0	0	0	0	0	0	1	1	0	0	0	0	0	0
Mortierellomycetes	0	28	54	8	11	10	0	0	0	0	0	2	26	0	8	4	0	0	0	0	0	1	4	0	3	19	0	0	0	0	0
unc_Fungi	0	3	3	70	0	3	3	0	0	0	0	1	1	6	3	2	2	0	0	0	2	24	5	17	6	0	3	0	1	0	1
Tremellomycetes	0	6	16	2	1	6	0	5	4	0	6	0	0	2	0	0	13	3	16	9	8	18	13	1	65	23	24	7	141	5	3
Leotiomycetes	0	17	11	4	5	7	0	0	0	1	0	0	4	0	15	0	2	6	2	8	6	58	3	5	18	15	13	10	22	2	3
Eurotiomycetes	0	32	28	15	3	7	10	0	0	0	0	3	0	0	0	0	3	2	2	0	0	0	3	0	11	7	0	0	0	1	0
unc_Ascomycota	0	0	0	1	0	0	6	0	0	0	0	1	4	15	18	3	2	0	2	0	2	4	23	2	0	0	0	0	2	0	0
Saccharomycetes	0	0	0	0	0	17	6	1	1	0	6	0	0	2	0	2	0	0	1	0	0	0	0	0	0	0	4	0	0	0	0
Olpidiomycetes	0	0	117	0	0	0	0	0	0	0	0	0	0	0	0	0	0	0	0	0	0	0	0	0	0	0	0	0	0	0	0
Ustilaginomycotina_Incertae_sedis	0	0	37	0	0	1	0	3	0	1	3	0	0	0	0	0	0	0	0	0	0	1	0	0	0	0	1	0	0	1	2
Spizellomycetes	0	0	0	0	6	0	0	0	0	0	0	0	0	0	0	0	0	0	0	0	0	0	0	0	0	0	5	0	0	0	0
Microbotryomycetes	0	0	0	0	0	0	0	0	0	0	0	0	0	0	0	0	2	2	0	0	0	5	1	0	13	6	3	0	4	0	0
Ustilaginomycetes	0	0	0	0	0	0	0	3	2	0	0	0	0	0	0	0	0	0	0	1	0	2	0	0	0	0	1	1	3	0	0
unc_Chytridiomycota	0	1	3	0	3	0	0	0	0	0	0	0	0	0	0	0	0	0	0	0	0	0	0	0	0	0	0	0	0	0	0
Pezizomycotina_Incertae_sedis	0	2	0	0	2	0	0	0	0	0	0	0	0	0	0	0	0	0	0	0	0	0	0	0	0	0	0	0	2	0	0
Chytridiomycetes	0	0	0	3	0	0	0	0	0	0	0	0	0	0	0	0	0	0	0	0	0	0	0	0	0	0	0	0	0	0	0
Glomeromycetes	0	0	0	0	0	0	0	0	0	0	0	0	0	4	0	0	0	0	0	0	0	0	0	0	0	0	0	0	0	0	0
Agaricostilbomycetes	0	0	0	0	0	0	0	0	0	0	0	0	0	0	0	0	0	0	7	0	0	0	0	0	0	0	0	0	0	0	0
Taphrinomycetes	0	0	0	0	0	0	0	0	0	0	0	0	0	0	0	0	0	0	0	0	0	0	0	0	0	0	0	0	8	2	0
Malasseziomycetes	0	0	0	0	0	0	4	0	0	0	0	0	0	0	0	0	0	0	0	0	0	0	0	0	0	1	0	0	0	0	0
Mucoromycetes	0	0	0	0	0	0	0	0	0	0	0	0	0	0	0	0	0	0	0	0	0	0	0	0	0	0	7	0	0	0	0
Orbiliomycetes	0	0	1	0	0	0	0	0	0	0	0	0	0	0	0	0	0	0	0	0	0	3	0	0	3	0	0	0	0	0	0
Cystobasidiomycetes	0	0	0	0	0	0	0	0	0	0	0	0	0	0	0	0	0	0	0	0	0	0	0	0	0	0	0	0	2	0	0

## Sheet: orders
	Positive control	Karasuk roots	Karasuk roots	Karasuk roots	Karasuk roots	Karasuk roots	Karasuk leaves	Karasuk leaves	Karasuk leaves	Karasuk leaves	Karasuk leaves	Novosibirsk roots	Novosibirsk roots	Novosibirsk roots	Novosibirsk roots	Novosibirsk roots	Novosibirsk leaves	Novosibirsk leaves	Novosibirsk leaves	Novosibirsk leaves	Novosibirsk leaves	Toguchin roots	Toguchin roots	Toguchin roots	Toguchin roots	Toguchin roots	Toguchin leaves	Toguchin leaves	Toguchin leaves	Toguchin leaves	Toguchin leaves
Capnodiales	0	16	102	21	3	35	288	543	50	64	234	6	8	4	3	4	879	214	445	248	782	30	14	24	1440	905	1107	205	1402	341	347
Pleosporales	0	1024	419	33	78	60	247	1038	89	129	128	3	4	42	24	63	157	40	177	89	161	250	273	22	107	146	211	43	493	84	32
Hypocreales	44523	4147	581	48	27	31	0	33	6	2	5	22	18	14	9	18	22	0	8	3	8	103	64	52	71	290	6	1	11	25	9
Pezizales	0	294	0	1	0	1	0	0	0	0	0	27	69	101	57	1225	6	2	0	1	0	42	1	46	0	0	0	0	0	0	0
Glomerellales	0	19	1	0	0	3	0	0	0	0	0	89	0	10	11	81	0	0	0	0	0	202	174	68	244	191	0	0	0	0	2
Cantharellales	0	350	3	0	0	25	0	0	0	0	0	0	2	190	20	3	0	0	7	10	0	34	71	3	244	54	0	0	0	7	2
unc_Sordariomycetes	0	143	2	9	1	9	0	3	0	2	0	0	0	0	28	0	0	0	0	0	0	431	38	322	29	94	0	0	1	1	1
Mortierellales	0	48	154	19	33	31	0	0	4	0	0	3	35	0	10	6	0	0	0	0	0	1	4	1	4	19	0	0	0	0	0
Agaricales	0	0	0	1	0	2	46	9	0	0	10	0	0	0	267	0	19	2	1	0	24	28	1	1	4	0	0	0	1	3	11
Sordariomycetidae_Incertae sedis	0	0	12	0	0	0	0	0	0	0	0	1	0	0	3	0	0	1	19	0	2	2081	7	2	88	2	1	0	1	0	0
unc_Fungi	0	3	3	70	0	3	3	0	0	0	0	1	1	6	3	2	2	0	0	0	2	24	5	17	6	0	3	0	1	0	1
Sordariomycetidae_Incertae_sedis	0	22	41	8	3	4	0	0	0	1	0	7	3	2	0	163	6	1	2	3	12	13	9	0	3	16	2	0	3	0	0
Sordariales	0	4	27	1	7	0	0	28	6	4	2	1	0	1	1	0	0	0	110	0	0	16	0	6	3	16	0	0	0	1	0
Polyporales	0	0	3	20	0	0	0	0	0	0	5	0	0	0	0	0	66	6	11	31	19	0	0	0	0	0	1	0	1	0	0
Tremellales	0	6	13	2	1	6	0	0	4	0	6	0	0	0	0	0	10	0	6	9	8	17	13	1	64	21	20	3	103	0	3
Helotiales	0	15	0	2	0	7	0	0	0	1	0	0	4	0	15	0	2	6	2	8	6	56	3	5	18	15	13	0	19	0	3
unc_Ascomycota	0	0	0	1	0	0	6	0	0	0	0	1	4	15	18	3	2	0	2	0	2	4	23	2	0	0	0	0	2	0	0
Dothideales	0	3	0	0	0	0	15	9	0	4	0	0	0	0	3	0	7	0	5	3	2	5	0	3	1	3	6	7	68	8	0
Saccharomycetales	0	0	0	0	0	17	6	1	1	0	6	0	0	2	0	2	0	0	1	0	0	0	0	0	0	0	4	0	0	0	0
Chaetothyriales	0	0	0	14	0	4	0	0	0	0	0	3	0	0	0	0	3	0	2	0	0	0	2	0	9	7	0	0	0	0	0
Thelebolales	0	2	6	2	5	0	0	0	0	0	0	0	0	0	0	0	0	0	0	0	0	2	0	0	0	0	0	10	0	2	0
Olpidiales	0	0	117	0	0	0	0	0	0	0	0	0	0	0	0	0	0	0	0	0	0	0	0	0	0	0	0	0	0	0	0
Eurotiales	0	29	28	1	0	3	10	0	0	0	0	0	0	0	0	0	0	2	0	0	0	0	1	0	2	0	0	0	0	1	0
unc_Dothideomycetes	0	0	0	0	0	0	0	0	0	2	4	0	0	0	0	0	6	5	0	2	5	0	0	0	0	0	3	0	3	3	0
Diaporthales	0	0	0	0	0	0	32	0	0	0	0	0	0	0	0	0	10	0	0	0	0	0	0	0	0	2	0	0	0	0	0
Malasseziales	0	0	37	0	0	1	4	3	0	1	3	0	0	0	0	0	0	0	0	0	0	1	0	0	0	1	1	0	0	1	2
Spizellomycetales	0	0	0	3	6	0	0	0	0	0	0	0	0	0	0	0	0	0	0	0	0	0	0	0	0	0	5	0	0	0	0
Cystofilobasidiales	0	0	3	0	0	0	0	0	0	0	0	0	0	2	0	0	0	0	2	0	0	1	0	0	1	2	4	1	37	5	0
Corticiales	0	0	14	0	5	0	0	0	0	0	0	0	0	0	0	0	0	0	0	0	0	0	0	0	0	0	0	0	0	0	0
Trichosphaeriales	0	0	0	0	0	0	20	0	0	0	0	0	0	0	0	0	0	0	0	0	0	0	0	0	0	0	0	0	0	0	0
Filobasidiales	0	0	0	0	0	0	0	5	0	0	0	0	0	0	0	0	3	3	0	0	0	0	0	0	0	0	0	3	1	0	0
Sporidiobolales	0	0	0	0	0	0	0	0	0	0	0	0	0	0	0	0	2	2	0	0	0	5	1	0	13	4	3	0	4	0	0
unc_Chytridiomycota	0	1	3	0	3	0	0	0	0	0	0	0	0	0	0	0	0	0	0	0	0	0	0	0	0	0	0	0	0	0	0
Onygenales	0	3	0	0	3	0	0	0	0	0	0	0	0	0	0	0	0	0	0	0	0	0	0	0	0	0	0	0	0	0	0
Ustilaginales	0	0	0	0	0	0	0	3	2	0	0	0	0	0	0	0	0	0	0	1	0	2	0	0	0	0	0	0	0	0	0
Microascales	0	8	0	0	0	0	0	0	0	0	0	0	0	0	0	0	0	0	0	0	0	0	0	0	2	2	0	0	1	6	0
Dothideomycetes_Incertae sedis	0	5	6	0	0	2	0	0	0	0	0	0	0	0	0	0	0	0	0	0	0	0	0	0	0	0	0	0	0	0	0
Pezizomycotina_Incertae_sedis	0	2	0	0	2	0	0	0	0	0	0	0	0	0	0	0	0	0	0	0	0	0	0	0	0	0	0	0	2	0	0
Xylariales	0	0	10	0	0	0	0	0	0	0	0	0	0	0	0	0	4	0	0	0	0	3	0	0	1	1	0	0	0	0	0
Coniochaetales	0	0	2	0	0	0	0	0	0	2	0	0	0	0	0	0	0	0	0	0	0	0	0	0	0	0	0	0	0	0	0
Glomerales	0	0	0	0	0	0	0	0	0	0	0	0	0	4	0	0	0	0	0	0	0	0	0	0	0	0	0	0	0	0	0
unc_Tremellomycetes	0	0	0	0	0	0	0	0	0	0	0	0	0	0	0	0	0	0	8	0	0	0	0	0	0	0	0	0	0	0	0
Agaricostilbales	0	0	0	0	0	0	0	0	0	0	0	0	0	0	0	0	0	0	7	0	0	0	0	0	0	0	0	0	0	0	0
Taphrinales	0	0	0	0	0	0	0	0	0	0	0	0	0	0	0	0	0	0	0	0	0	0	0	0	0	0	0	0	8	2	0
Acrospermales	0	0	0	0	0	0	0	0	0	0	0	0	0	0	0	0	0	0	0	0	0	0	0	0	0	0	0	2	0	0	0
Urocystidales	0	0	0	0	0	0	0	0	0	0	0	0	0	0	0	0	0	0	0	0	0	0	0	0	0	0	1	1	3	0	0
Mucorales	0	0	0	0	0	0	0	0	0	0	0	0	0	0	0	0	0	0	0	0	0	0	0	0	0	0	7	0	0	0	0
Erysiphales	0	0	5	0	0	0	0	0	0	0	0	0	0	0	0	0	0	0	0	0	0	0	0	0	0	0	0	0	3	0	0
Orbiliales	0	0	1	0	0	0	0	0	0	0	0	0	0	0	0	0	0	0	0	0	0	3	0	0	3	0	0	0	0	0	0
Venturiales	0	0	0	0	0	0	0	0	0	0	0	0	0	0	0	0	2	0	0	0	0	0	0	0	0	0	0	0	0	0	0
Atheliales	0	0	0	0	0	0	0	0	0	0	0	0	0	0	0	0	0	0	0	0	0	1	0	0	0	0	0	0	2	0	0
Leucosporidiales	0	0	0	0	0	0	0	0	0	0	0	0	0	0	0	0	0	0	0	0	0	0	0	0	0	2	0	0	0	0	0
Cystobasidiomycetes_ord_Incertae_sedis	0	0	0	0	0	0	0	0	0	0	0	0	0	0	0	0	0	0	0	0	0	0	0	0	0	0	0	0	2	0	0

## Sheet: Phyla
	Positive control	Karasuk roots	Karasuk roots	Karasuk roots	Karasuk roots	Karasuk roots	Karasuk leaves	Karasuk leaves	Karasuk leaves	Karasuk leaves	Karasuk leaves	Novosibirsk roots	Novosibirsk roots	Novosibirsk roots	Novosibirsk roots	Novosibirsk roots	Novosibirsk leaves	Novosibirsk leaves	Novosibirsk leaves	Novosibirsk leaves	Novosibirsk leaves	Toguchin roots	Toguchin roots	Toguchin roots	Toguchin roots	Toguchin roots	Toguchin leaves	Toguchin leaves	Toguchin leaves	Toguchin leaves	Toguchin leaves
Ascomycota	44523	5736	1243	141	129	176	624	1655	152	211	379	160	110	191	172	1559	1106	271	773	357	980	3241	609	552	2021	1690	1353	268	2017	474	394	28744	91.0456
Basidiomycota	0	356	73	23	6	34	50	20	6	1	24	0	2	192	287	3	100	13	42	51	51	89	86	5	326	84	30	8	154	16	18	2150	6.81005
Zygomycota	0	20	100	11	22	21	0	0	4	0	0	1	9	0	2	2	0	0	0	0	0	0	0	1	1	0	0	0	0	0	0	194	0.614488
Mortierellomycota	0	28	54	8	11	10	0	0	0	0	0	2	26	0	8	4	0	0	0	0	0	1	4	0	3	19	0	0	0	0	0	178	0.563809
unc_Fungi	0	3	3	70	0	3	3	0	0	0	0	1	1	6	3	2	2	0	0	0	2	24	5	17	6	0	3	0	1	0	1	156	0.494124
Olpidiomycota	0	0	117	0	0	0	0	0	0	0	0	0	0	0	0	0	0	0	0	0	0	0	0	0	0	0	0	0	0	0	0	117	0.370593
Chytridiomycota	0	1	3	3	9	0	0	0	0	0	0	0	0	0	0	0	0	0	0	0	0	0	0	0	0	0	5	0	0	0	0	21	0.0665167
Glomeromycota	0	0	0	0	0	0	0	0	0	0	0	0	0	4	0	0	0	0	0	0	0	0	0	0	0	0	0	0	0	0	0	4	0.0126699
Mucoromycota	0	0	0	0	0	0	0	0	0	0	0	0	0	0	0	0	0	0	0	0	0	0	0	0	0	0	7	0	0	0	0	7	0.0221722
																																31571
